# Supplementary material for: Automated closed-loop management of body temperature using forced-air blankets: preliminary feasibility study in a porcine model
Source: BMC Anesthesiol. 2018 Jul 3;18:80. doi: 10.1186/s12871-018-0542-4 (PMC6029032; doi:10.1186/s12871-018-0542-4)
Supplement: Supplementary file 2 — Source code for AVR microcontroller. The additional file avr-code.c contains the source code for the used Atmel Mega8A microcontroller. (C 5.81 kb) [file 12871_2018_542_MOESM2_ESM.c]

/*
 *  Add-on Board for 3M Bair Hugger(TM) 755
 *  Reads the current state of the device from the LEDs every second by timer interrupt and
 *  processes control commands for pressing the device swiches for 150 ms.
 *
 * MIT License
 * 
 * Copyright (c) 2016 Joerg Peter <peterj@informatik.uni-tuebingen.de>
 * 
 * Permission is hereby granted, free of charge, to any person obtaining a copy
 * of this software and associated documentation files (the "Software"), to deal
 * in the Software without restriction, including without limitation the rights
 * to use, copy, modify, merge, publish, distribute, sublicense, and/or sell
 * copies of the Software, and to permit persons to whom the Software is
 * furnished to do so, subject to the following conditions:
 * 
 * The above copyright notice and this permission notice shall be included in all
 * copies or substantial portions of the Software.
 * 
 * THE SOFTWARE IS PROVIDED "AS IS", WITHOUT WARRANTY OF ANY KIND, EXPRESS OR
 * IMPLIED, INCLUDING BUT NOT LIMITED TO THE WARRANTIES OF MERCHANTABILITY,
 * FITNESS FOR A PARTICULAR PURPOSE AND NONINFRINGEMENT. IN NO EVENT SHALL THE
 * AUTHORS OR COPYRIGHT HOLDERS BE LIABLE FOR ANY CLAIM, DAMAGES OR OTHER
 * LIABILITY, WHETHER IN AN ACTION OF CONTRACT, TORT OR OTHERWISE, ARISING FROM,
 * OUT OF OR IN CONNECTION WITH THE SOFTWARE OR THE USE OR OTHER DEALINGS IN THE
 * SOFTWARE.
 * 
 */

// Pin configurations 
// S1	PD1		Standby
// S2	PB5		Ambient
// S3	PD4		32°
// S4	PC0		38°
// S5	PC1		43°
// S6	PC2		Hidden
// S7	PC3		High
// S8	PD2		Low

// L1	PB4		Fault
// L2	PB3		Temp in Range
// L3	PB1		Standby
// L4	PB2		Ambient
// L5	PD5		32°
// L6	PD6		38°
// L7	PB0		43°
// L8	PD7		OverTemp
// L9	PC5		Low Speed
// L10	PC4		High Speed

// SW	B5 C0 C1 C2 C3 D2 D3 D4
// L	B0 B1 B2 B3 B4 C4 C5 D5 D6 D7


#include <avr/io.h>
#include <util/delay.h>
#include <avr/interrupt.h>

#define F_CPU 14745600UL
#define BAUD  9600
#define UBRR_BAUD   ((F_CPU/(16UL*BAUD))-1)

#define TOGGLE_MS 150

#define SW_STANDBY	1
#define SW_AMBIENT	2
#define SW_32		3
#define SW_38		4
#define SW_42		5
#define SW_HIDDEN	6
#define SW_HIGH		7
#define SW_LOW		8


void timer_init(void){	
	OCR1A = 0x383F;           // preload 1 second timer
	TCCR1B |= (1 << WGM12);	  // Mode 4, CTC on OCR1A
	TIMSK |= (1 << OCIE1A);   // set interrupt on compare match
	TCCR1B |= (1 << CS12) | (1 << CS10); // set prescaler to 1024 and start the timer
}

void uart_init(void) {
	UBRRH = (uint8_t) (UBRR_BAUD>>8);
	UBRRL = (uint8_t) (UBRR_BAUD & 0x0ff);
	UCSRB |= (1<<TXEN | 1<<RXEN | 1<<RXCIE); // activate rx, tx and rx interrupt
	UCSRC = (1<<URSEL)|(1<<UCSZ1)|(1<<UCSZ0); // date format 8 data 1 stop
}

int uart_putc(unsigned char c) {
	while (!(UCSRA & (1<<UDRE))) {  // wait until send ready
	}
	UDR = c;                       // send char
	return 0;
}
void uart_puts (char *s) {
	while (*s) {          // until string termination
		uart_putc(*s);    // put char
		s++;              // next char
	}
}

// set a single switch and wait TOGGLE_MS, just wait as we have nothing else to do
void setSwitch(uint8_t i){
	
	switch(i){
	case 1:
		// S1
		PORTD |= (1 << PD3);
		_delay_ms(TOGGLE_MS);
		PORTD &= ~(1 << PD3);
		break;
	
	case 2:
		// S2
		PORTB |= (1 << PB5);
		_delay_ms(TOGGLE_MS);
		PORTB &= ~(1 << PB5);
		break;
		
	case 3:
		// S3
		PORTD |= (1 << PD4);
		_delay_ms(TOGGLE_MS);
		PORTD &= ~(1 << PD4);
		break;
		
	case 4:
		// S4
		PORTC |= (1 << PC0);
		_delay_ms(TOGGLE_MS);
		PORTC &= ~(1 << PC0);
		break;
		
	case 5:
		// S5
		PORTC |= (1 << PC1);
		_delay_ms(TOGGLE_MS);
		PORTC &= ~(1 << PC1);
		break;
		
	case 6:
		// S6
		PORTC |= (1 << PC2);
		_delay_ms(TOGGLE_MS);
		PORTC &= ~(1 << PC2);
		break;
		
	case 7:
		// S7 - to GND
		PORTC |= (1 << PC3);
		_delay_ms(TOGGLE_MS);
		PORTC &= ~(1 << PC3);
		break;
		
	case 8:
		// S8 - to GND
		PORTD |= (1 << PD2);
		_delay_ms(TOGGLE_MS);
		PORTD &= ~(1 << PD2);
		break;
		
	default:
		break;
	}
}

// read data from ports and create string to send
void sendLeds () {
		char str[13];
		str[0] = 0x2; //STX
		str[1] = (PINB & (1<<PB4))?'0':'1';
		str[2] = (PINB & (1<<PB3))?'0':'1';
		str[3] = (PINB & (1<<PB1))?'0':'1';
		str[4] = (PINB & (1<<PB2))?'0':'1';
		str[5] = (PIND & (1<<PD5))?'0':'1';
		str[6] = (PIND & (1<<PD6))?'0':'1';
		str[7] = (PINB & (1<<PB0))?'0':'1';
		str[8] = (PIND & (1<<PD7))?'0':'1';
		str[9] = (PINC & (1<<PC5))?'1':'0';
		str[10] = (PINC & (1<<PC4))?'1':'0';
		str[11] = 0x3; //ETX
		str[12] = 0;
		
		uart_puts(str);
}

// timer interrupt for sending LEDs
ISR (TIMER1_COMPA_vect) {
	sendLeds();
}


// state machine for reading the commands
uint8_t state = 0;
// state
// 0 - rdy
// 1 - S
// 2 - :
// 3 - Number

ISR(USART_RXC_vect) {
	unsigned char buffer;
	buffer = UDR;
	
	switch(state){
		case 0:
			if(buffer == 'S'){
				state = 1;
			}else {
				state = 0;
			}
			break;
			
		case 1:
			if(buffer == ':'){
				state = 2;
			}else{
				state = 0;
			}
			break;	
		case 2:
			if(buffer >= '1' && buffer <= '8'){
				int i =  buffer - '0';
				setSwitch(i);
			}
			state = 0;
			break;
		case 3:
			break;
		case 4:
			break;
	}
}

int main(void)
{
	uart_init();
	timer_init();
	
	// initializing data direction registers
	DDRB = 0b00100000;
	DDRC = 0b00001111;
	DDRD = 0b00011100;
	
	// presetting switches
	PORTB = 0b00011111;
	PORTC = 0b00110000;
	PORTD = 0b11100000;
	
	_delay_ms(1000);
	
	// toggle speed lights for visual indication of working condition of the add-on board on power on
	for(int i=0; i<3;i++){
		setSwitch(SW_LOW);
		_delay_ms(200);
		setSwitch(SW_HIGH);
		_delay_ms(200);
	}
	
	_delay_ms(15000); // wait 15 seconds after powerup until bairhugger is fully operational
	sei();

	while(1){
	}
}
