# Supplementary material for: Automated closed-loop management of body temperature using forced-air blankets: preliminary feasibility study in a porcine model
Source: BMC Anesthesiol. 2018 Jul 3;18:80. doi: 10.1186/s12871-018-0542-4 (PMC6029032; doi:10.1186/s12871-018-0542-4)
Supplement: Supplementary file 3 — Measurement dataset. The additional file dataset.csv contains the dataset consisting of the temperature readings from the Philips MP 50 patient monitor and the settings for the 3M Bair Hugger for automated (A) controlled trials with one second interval. (CSV 14336 kb) [file 12871_2018_542_MOESM3_ESM.csv]

N1 T-blood	N2 T-blood	M1 Tblood	M2 Tblood	A1 Tblood	A2 Tblood	A1 speedSet	A2 speedSet	A1 tempSet	A2 tempSet
37.28	37.48	37.4	35.64	38.24	NA	1	2	21	43
37.28	NA	37.4	35.64	38.24	37.63	1	2	21	43
37.28	37.48	37.4	35.63	38.24	37.63	1	2	21	43
37.28	NA	37.4	35.62	38.24	37.63	1	2	21	43
37.28	37.48	37.4	35.62	38.24	37.63	1	2	21	43
37.28	37.48	37.4	35.63	38.24	37.63	1	2	21	43
37.28	37.48	37.4	35.64	38.24	37.62	1	2	21	43
37.28	37.48	37.4	35.64	38.23	37.62	1	2	21	43
37.28	37.45	37.4	35.64	38.23	37.62	1	2	21	43
37.28	37.45	37.4	35.64	38.23	37.62	1	2	21	43
37.28	37.45	37.4	35.64	38.23	37.64	1	2	21	43
37.28	37.46	37.4	35.64	NA	37.64	1	2	21	43
37.28	37.46	37.4	35.64	38.23	37.64	1	2	21	43
37.28	37.46	37.4	35.64	38.23	37.64	1	2	21	43
37.28	37.46	37.4	35.64	38.23	37.64	1	2	21	43
37.28	37.46	37.4	35.64	38.23	37.64	1	2	21	43
37.28	37.47	37.4	35.64	38.23	37.64	1	2	21	43
37.28	37.47	37.41	35.64	38.23	37.64	1	2	21	43
37.28	37.46	37.41	35.64	38.23	37.64	1	2	21	43
37.28	37.46	37.41	35.65	38.23	37.64	1	2	21	43
37.28	37.46	37.41	35.65	38.23	37.64	1	2	21	43
37.28	37.46	37.41	35.65	38.23	37.64	1	2	21	43
37.28	37.46	37.41	NA	38.23	37.65	1	2	21	43
37.28	37.46	37.41	35.64	38.23	37.65	1	2	21	43
37.28	37.46	37.41	NA	38.23	37.65	1	2	21	43
37.28	37.46	37.41	35.64	38.22	37.65	1	2	21	43
37.28	37.46	37.41	35.64	38.22	37.65	1	2	21	43
37.28	37.48	37.41	35.64	38.22	37.65	1	2	21	43
NA	37.48	37.41	35.64	38.22	37.65	1	2	21	43
37.28	37.48	37.41	35.64	38.21	37.65	1	2	21	43
NA	37.48	NA	35.64	38.21	37.65	1	2	21	43
37.28	37.48	37.41	35.64	38.21	37.65	1	2	21	43
37.28	37.47	37.41	35.64	38.23	37.65	1	2	21	43
37.28	37.47	37.41	35.64	38.23	37.66	1	2	21	43
37.28	37.47	37.41	35.64	38.23	37.66	1	2	21	43
37.28	37.46	37.41	35.64	38.23	37.66	1	2	21	43
37.28	37.46	37.41	35.64	38.23	37.64	1	2	21	43
37.28	37.46	37.41	35.65	38.23	37.64	1	2	21	43
37.28	37.46	37.41	35.65	38.23	37.64	1	2	21	43
37.27	37.46	37.41	35.64	38.22	37.64	1	2	21	43
37.27	37.46	37.41	35.64	38.22	37.64	1	2	21	43
37.26	37.46	37.41	35.64	38.22	37.63	1	2	21	43
37.26	37.46	37.41	35.65	38.22	NA	1	2	21	43
37.26	NA	37.42	35.65	38.22	37.63	1	2	21	43
37.26	37.46	37.42	35.65	38.22	37.63	1	2	21	43
37.26	37.46	37.42	35.65	38.22	37.63	1	2	21	43
37.26	37.46	37.42	35.65	38.22	37.65	1	2	21	43
37.26	37.46	37.42	35.64	38.22	37.65	1	2	21	43
37.27	37.46	37.42	NA	38.22	37.65	1	2	21	43
37.27	37.46	37.42	35.64	38.22	37.66	1	2	21	43
37.27	37.46	37.42	35.65	38.22	37.66	1	2	21	43
37.28	37.47	37.42	35.65	38.22	37.66	1	2	21	43
37.28	37.47	37.42	35.65	NA	37.66	1	2	21	43
37.28	37.47	37.42	35.65	38.22	37.66	1	2	21	43
37.28	37.47	37.42	35.65	NA	37.66	1	2	21	43
37.3	37.47	37.42	35.65	38.22	37.66	1	2	21	43
37.3	37.47	37.43	35.65	38.22	37.66	1	2	21	43
37.31	37.47	37.43	35.65	38.2	37.66	1	2	21	43
37.32	37.47	37.43	35.65	38.2	37.66	1	2	21	43
37.33	37.47	37.43	35.65	38.2	37.66	1	2	21	43
37.33	37.47	37.41	35.65	38.2	37.66	1	2	21	43
37.34	37.47	37.41	35.65	38.2	37.66	1	2	21	43
37.34	37.46	37.41	35.65	38.2	37.66	1	2	21	43
37.34	37.46	37.41	NA	38.2	37.66	1	2	21	43
37.34	37.46	37.42	NA	38.2	37.66	1	2	21	43
37.33	37.46	37.41	NA	38.2	37.66	1	2	21	43
37.33	37.48	37.41	NA	38.2	37.66	1	2	21	43
37.33	37.48	NA	NA	38.2	37.66	1	2	21	43
37.33	37.48	37.41	NA	38.2	37.66	1	2	21	43
NA	37.48	37.41	NA	38.19	37.66	1	2	21	43
37.32	37.48	37.43	NA	38.19	37.66	1	2	21	43
NA	37.48	37.43	NA	38.19	37.66	1	2	21	43
37.32	37.48	37.43	NA	38.19	37.66	1	2	21	43
37.32	37.48	37.43	NA	38.19	37.66	1	2	21	43
37.32	37.48	37.43	NA	38.19	37.66	1	2	21	43
37.32	37.48	37.43	NA	38.19	37.67	1	2	21	43
37.32	37.48	37.43	35.65	38.19	37.67	1	2	21	43
37.32	37.48	37.43	35.65	38.19	37.67	1	2	21	43
37.32	37.48	37.43	35.65	38.19	37.67	1	2	21	43
37.32	37.48	37.43	35.65	38.19	37.66	1	2	21	43
37.32	37.48	37.43	35.65	38.19	37.66	1	2	21	43
37.32	37.48	37.43	35.65	38.19	37.67	1	2	21	43
37.31	37.48	37.43	35.65	38.19	37.67	1	2	21	43
37.31	37.48	37.43	35.65	38.19	37.67	1	2	21	43
37.31	NA	37.43	35.66	38.18	NA	1	2	21	43
37.31	37.46	37.43	35.66	38.18	37.67	1	2	21	43
37.31	NA	37.43	35.65	38.18	37.67	1	2	21	43
37.31	37.45	37.41	35.66	38.18	37.67	1	2	21	43
37.31	37.45	37.41	35.66	38.18	37.67	1	2	21	43
37.31	37.46	37.42	35.66	38.18	37.67	1	2	21	43
37.31	37.46	37.42	35.66	38.18	37.67	1	2	21	43
37.31	37.46	37.42	35.66	38.18	37.67	1	2	21	43
37.31	37.46	37.43	35.66	38.18	37.67	1	2	21	43
37.31	37.46	37.43	35.66	38.18	37.67	1	2	21	43
37.31	37.46	37.43	35.66	NA	37.67	1	2	21	43
37.31	37.46	37.43	35.66	38.17	37.67	1	2	21	43
37.31	37.46	37.41	35.66	NA	37.67	1	2	21	43
37.31	37.46	37.41	35.66	38.17	37.67	1	2	21	43
37.31	37.46	37.41	35.66	38.17	37.67	1	2	21	43
37.31	37.46	37.41	35.66	38.17	37.67	1	2	21	43
37.31	37.46	37.41	35.66	38.17	37.67	1	2	21	43
37.31	37.46	37.41	35.66	38.17	37.67	1	2	21	43
37.31	37.46	37.41	35.66	38.17	37.67	1	2	21	43
37.31	37.47	37.41	35.66	38.17	37.67	1	2	21	43
37.31	37.47	37.41	35.66	38.17	37.68	1	2	21	43
37.31	37.47	37.43	NA	38.17	37.69	1	2	21	43
37.31	37.47	37.43	35.66	38.17	37.68	1	2	21	43
37.31	37.47	37.43	NA	38.17	37.68	1	2	21	43
NA	37.47	37.43	NA	38.17	37.67	1	2	21	43
37.31	37.47	37.44	NA	38.17	37.67	1	2	21	43
NA	37.47	37.43	35.66	38.17	37.67	1	2	21	43
37.31	37.47	NA	35.66	38.16	37.67	1	2	21	43
37.3	37.46	37.42	35.66	38.16	37.67	1	2	21	43
NA	37.46	37.43	35.66	38.16	37.67	1	2	21	43
37.3	37.48	37.45	35.66	38.16	37.67	1	2	21	43
37.3	37.48	37.45	35.66	38.16	37.67	1	2	21	43
37.31	37.48	37.45	35.66	38.16	37.67	1	2	21	43
37.31	37.48	37.45	35.66	38.16	37.67	1	2	21	43
37.31	37.49	37.45	35.67	38.16	37.67	1	2	21	43
37.31	37.49	37.45	35.67	38.16	37.67	1	2	21	43
37.31	37.49	37.46	35.66	38.16	37.67	1	2	21	43
37.31	37.5	37.46	35.66	38.16	37.67	1	2	21	43
37.31	37.5	37.46	35.66	38.16	37.66	1	2	21	43
37.31	37.48	37.42	35.66	38.16	37.66	1	2	21	43
37.31	37.48	37.42	35.66	38.16	37.66	1	2	21	43
37.31	37.48	37.42	35.67	38.16	37.68	1	2	21	43
37.31	37.48	37.42	35.67	38.16	37.68	1	2	21	43
37.31	NA	37.42	35.67	38.16	NA	1	2	21	43
37.31	37.48	37.42	35.67	38.15	37.68	1	2	21	43
37.31	NA	37.42	35.66	38.15	37.68	1	2	21	43
37.31	37.48	37.42	35.66	38.15	37.68	1	2	21	43
37.31	37.48	37.42	35.66	38.15	37.68	1	2	21	43
37.31	37.47	37.42	35.67	38.15	37.68	1	2	21	43
37.31	37.47	37.42	35.67	38.15	37.68	1	2	21	43
37.31	37.47	37.42	35.67	NA	37.68	1	2	21	43
37.31	37.47	37.42	35.67	38.15	37.68	1	2	21	43
37.31	37.47	37.43	35.67	38.15	37.68	1	2	21	43
37.31	37.47	37.42	35.67	38.15	37.68	1	2	21	43
37.31	37.46	37.41	35.67	38.15	37.69	1	2	21	43
37.31	37.46	37.41	35.67	38.15	37.69	1	2	21	43
37.31	37.46	37.42	35.67	38.14	37.69	1	2	21	43
37.31	37.46	37.46	35.67	38.14	37.69	1	2	21	43
37.31	37.46	37.46	35.67	38.14	37.69	1	2	21	43
37.31	37.48	37.46	NA	38.14	37.69	1	2	21	43
37.31	37.48	37.46	35.67	38.14	37.69	1	2	21	43
37.31	37.48	37.46	35.67	38.14	37.69	1	2	21	43
37.31	37.48	37.46	35.67	38.14	37.69	1	2	21	43
37.31	37.48	37.46	35.67	38.14	37.69	1	2	21	43
37.31	37.48	37.46	35.67	38.14	37.69	1	2	21	43
37.31	37.48	37.44	35.67	38.14	37.69	1	2	21	43
37.31	37.48	37.44	35.67	38.13	37.69	1	2	21	43
37.31	37.48	37.44	35.67	38.13	37.69	1	2	21	43
37.31	37.47	NA	35.67	38.13	37.69	1	2	21	43
37.31	37.45	37.44	35.67	38.13	37.69	1	2	21	43
37.32	37.45	37.44	35.67	38.13	37.69	1	2	21	43
NA	37.45	NA	35.67	38.13	37.69	1	2	21	43
37.32	37.46	37.45	35.67	38.13	37.69	1	2	21	43
37.32	37.47	37.45	35.67	38.13	37.69	1	2	21	43
37.32	37.47	37.45	35.67	38.13	37.7	1	2	21	43
37.32	37.47	37.43	35.67	38.13	37.7	1	2	21	43
37.32	37.47	37.43	35.67	38.13	NA	1	2	21	43
37.32	37.47	37.44	35.67	38.13	37.7	1	2	21	43
37.32	37.47	37.44	35.68	38.13	37.68	1	2	21	43
37.32	37.47	37.44	35.67	38.13	NA	1	2	21	43
37.32	37.47	37.43	35.66	38.13	37.68	1	2	21	43
37.32	37.47	37.43	35.66	38.11	37.68	1	2	21	43
37.32	37.47	37.43	35.66	38.11	37.68	1	2	21	43
37.32	37.47	37.43	35.67	38.11	37.68	1	2	21	43
37.32	37.47	37.45	35.67	38.11	37.68	2	2	21	43
37.32	37.47	37.45	35.67	38.11	37.68	2	2	21	43
37.32	37.47	37.45	35.69	38.11	37.68	2	2	21	43
37.32	NA	37.45	35.69	38.11	37.69	2	2	21	43
37.32	37.47	37.45	35.69	38.11	37.69	2	2	21	43
37.32	37.47	37.45	35.69	38.11	37.69	2	2	21	43
37.32	37.47	37.45	35.69	38.11	37.69	2	2	21	43
37.32	37.47	37.45	35.69	38.11	37.69	2	2	21	43
37.32	37.47	37.45	35.68	38.11	37.69	2	2	21	43
37.32	37.47	37.45	35.68	NA	37.68	2	2	21	43
37.32	37.47	37.45	35.68	38.1	37.68	2	2	21	43
37.32	37.47	37.45	35.68	NA	37.68	2	2	21	43
37.32	37.47	37.45	35.68	38.1	37.7	2	2	21	43
37.32	37.47	37.45	35.68	38.1	37.7	2	2	21	43
37.32	37.49	37.45	35.68	38.1	37.7	2	2	21	43
37.32	37.49	37.45	35.68	38.1	37.7	2	2	21	43
37.32	37.49	37.45	35.68	38.1	37.7	2	2	21	43
37.32	37.49	37.46	35.68	38.1	37.71	2	2	21	43
37.32	37.49	37.46	35.68	38.1	37.71	2	2	21	43
37.32	37.49	37.47	35.68	38.1	37.71	2	2	21	43
37.32	37.49	37.47	35.68	38.1	37.71	2	2	21	43
37.32	37.49	37.47	NA	38.1	37.69	2	2	21	43
37.32	37.49	37.47	35.68	38.1	37.69	2	2	21	43
37.32	37.47	37.47	NA	38.1	37.69	2	2	21	43
37.32	37.47	37.47	35.68	38.09	37.69	2	2	21	43
37.33	37.47	37.47	35.68	38.09	37.69	2	2	21	43
37.33	37.47	37.47	35.68	38.09	37.69	2	2	21	43
NA	37.47	NA	35.68	38.09	37.69	2	2	21	43
37.33	37.47	37.47	35.68	38.09	37.69	2	2	21	43
37.33	37.47	37.47	35.68	38.09	37.7	2	2	21	43
37.33	37.47	37.47	35.68	38.09	37.7	2	2	21	43
37.33	37.47	37.47	35.67	38.09	37.69	2	2	21	43
37.33	37.47	37.49	35.67	38.08	37.7	2	2	21	43
37.33	37.47	37.49	35.67	38.08	37.7	2	2	21	43
37.33	37.46	37.49	35.67	38.08	37.7	2	2	21	43
37.33	37.46	37.49	35.69	38.08	37.69	2	2	21	43
37.33	37.46	37.47	35.69	38.08	37.69	2	2	21	43
37.33	37.47	37.47	35.69	38.08	37.69	2	2	21	43
37.33	37.47	37.47	35.69	38.08	37.71	2	2	21	43
37.33	37.47	37.47	35.69	38.08	37.71	2	2	21	43
37.33	37.47	37.48	35.69	38.08	37.71	2	2	21	43
37.33	37.47	37.48	35.69	38.09	NA	2	2	21	43
37.33	37.49	37.47	NA	38.09	37.71	2	2	21	43
37.33	37.49	37.47	NA	38.08	37.71	2	2	21	43
37.33	NA	37.48	NA	38.08	37.71	2	2	21	43
37.33	37.49	37.48	NA	38.08	37.72	2	2	21	43
37.33	37.49	37.48	NA	NA	37.72	2	2	21	43
37.33	37.49	37.48	NA	38.07	37.72	2	2	21	43
37.33	37.49	37.48	NA	38.07	37.7	2	2	21	43
37.33	37.49	37.48	NA	NA	37.7	2	2	21	43
37.33	37.49	37.47	NA	38.07	37.7	2	2	21	43
37.33	37.49	37.47	NA	38.07	37.7	2	2	21	43
37.33	37.49	37.47	NA	NA	37.71	2	2	21	43
37.33	37.47	37.49	NA	38.07	37.71	2	2	21	43
37.33	37.47	37.49	NA	38.07	37.7	2	2	21	43
37.33	37.47	37.49	NA	38.07	37.7	2	2	21	43
37.33	37.47	37.49	NA	38.07	37.7	2	2	21	43
37.32	37.47	37.49	NA	38.07	37.7	2	2	21	43
37.32	37.47	NA	NA	38.07	37.7	2	2	21	43
37.32	37.47	NA	NA	38.07	37.71	2	2	21	43
37.32	37.47	NA	NA	38.06	37.71	2	2	21	43
37.32	37.47	37.49	NA	38.06	37.71	2	2	21	43
37.32	37.47	37.47	NA	38.06	37.7	2	2	21	43
37.32	37.47	37.47	NA	38.06	37.7	2	2	21	43
37.32	37.47	37.47	NA	38.06	37.7	2	2	21	43
NA	37.47	37.48	NA	38.06	37.7	2	2	21	43
37.32	37.47	37.48	NA	38.06	37.72	2	2	21	43
37.32	37.47	37.48	NA	38.07	37.72	2	2	21	43
37.32	37.47	37.48	NA	38.07	37.72	2	2	21	43
NA	37.47	NA	NA	38.06	37.72	2	2	21	43
37.31	37.47	37.48	NA	38.06	37.72	2	2	21	43
NA	37.47	37.48	NA	38.04	37.73	2	2	21	43
37.32	37.47	37.49	NA	38.04	37.73	2	2	21	43
37.32	37.47	37.49	NA	38.04	37.73	2	2	21	43
37.32	37.47	37.49	NA	38.04	37.71	2	2	21	43
37.32	37.47	37.49	NA	38.04	37.71	2	2	21	43
37.32	37.47	37.49	NA	38.03	37.71	2	2	21	43
37.32	37.47	37.49	NA	38.03	37.71	2	2	21	43
37.32	37.47	37.49	NA	38.03	37.71	2	2	21	43
37.31	37.47	37.49	NA	38.05	37.71	2	2	21	43
37.31	37.47	NA	NA	38.05	37.71	2	2	21	43
37.31	37.47	NA	NA	38.05	37.71	2	2	21	43
37.31	37.47	NA	NA	38.05	37.71	2	2	21	43
37.31	37.47	37.48	NA	38.04	37.71	2	2	21	43
37.31	37.47	37.48	NA	38.04	NA	2	2	21	43
37.31	37.47	37.48	NA	38.04	37.71	2	2	21	43
37.3	NA	37.49	NA	38.04	37.71	2	2	21	43
37.3	37.47	37.49	NA	38.04	37.72	2	2	21	43
37.3	37.47	37.49	NA	38.04	37.72	2	2	21	43
37.3	37.47	37.49	NA	38.04	37.72	2	2	21	43
37.3	37.47	37.49	NA	38.04	37.72	2	2	21	43
37.3	37.47	37.49	NA	38.04	37.72	2	2	21	43
37.3	37.47	37.49	NA	NA	37.72	2	2	21	43
37.3	37.47	37.5	NA	38.04	37.72	2	2	21	43
37.3	37.47	37.5	NA	38.04	37.72	2	2	21	43
37.3	37.48	37.49	NA	NA	37.72	2	2	21	43
37.3	37.48	37.49	NA	38.03	37.72	2	2	21	43
37.3	37.48	37.49	NA	38.03	37.72	2	2	21	43
37.3	37.48	37.5	NA	38.03	37.72	2	2	21	43
37.3	37.48	37.5	NA	38.03	37.72	2	2	21	43
37.3	37.48	37.5	NA	38.03	37.72	2	2	21	43
37.3	37.48	37.5	NA	38.03	37.72	2	2	21	43
37.3	37.48	37.5	NA	38.03	37.72	2	2	21	43
37.3	37.48	37.51	NA	38.03	37.72	2	2	21	43
37.3	37.48	37.51	NA	38.03	37.72	2	2	21	43
NA	37.48	37.51	NA	38.03	37.72	2	2	21	43
37.3	37.48	37.51	NA	38.02	37.72	2	2	21	43
37.3	37.48	37.5	NA	38.02	37.72	2	2	21	43
37.3	37.48	NA	NA	38.02	37.72	2	2	21	43
37.3	37.48	NA	NA	38.02	37.72	2	2	21	43
37.3	37.48	NA	NA	38.02	37.72	2	2	21	43
37.3	37.48	NA	NA	38.02	37.72	2	2	21	43
37.3	37.48	NA	NA	38.02	37.72	2	2	21	43
37.3	37.48	NA	NA	38.02	37.72	2	2	21	43
37.3	37.48	37.5	NA	38.02	37.72	2	2	21	43
37.3	37.48	37.5	NA	38.02	37.72	2	2	21	43
37.3	37.48	37.49	NA	38	37.72	2	2	21	43
37.3	37.48	37.5	NA	38	37.72	2	2	21	43
37.3	37.48	37.5	NA	38	37.72	2	2	21	43
37.3	37.47	37.5	NA	38	37.74	2	2	21	43
37.3	37.49	37.5	NA	38	37.74	2	2	21	43
37.3	37.49	37.5	NA	38	37.74	2	2	21	43
37.3	37.5	37.5	NA	38	37.74	2	2	21	43
37.3	37.5	37.5	NA	38	37.74	2	2	21	43
37.3	37.5	NA	NA	38	NA	2	2	21	43
37.3	37.5	37.51	NA	38	37.75	2	2	21	43
37.3	37.5	37.51	NA	38	37.75	2	2	21	43
37.3	NA	37.51	NA	38	37.75	2	2	21	43
37.3	37.5	37.51	NA	38	37.75	2	2	21	43
37.3	37.5	37.51	NA	38	37.74	2	2	21	43
37.3	37.5	37.51	NA	38	37.74	2	2	21	43
37.3	37.5	37.51	NA	37.99	37.74	2	2	21	43
37.3	37.5	37.51	NA	37.99	37.74	2	2	21	43
37.3	37.5	37.51	NA	37.99	37.74	2	2	21	43
37.28	37.5	37.5	NA	37.99	37.74	2	2	21	43
37.3	37.5	37.5	NA	37.99	37.74	2	2	21	43
37.3	37.5	37.5	NA	37.99	37.74	2	2	21	43
37.3	37.5	37.5	NA	NA	37.74	2	2	21	43
37.28	37.5	37.5	NA	37.99	37.74	2	2	21	43
37.28	37.5	37.5	NA	37.99	37.74	2	2	21	43
37.3	37.5	37.5	NA	37.99	37.74	2	2	21	43
37.3	37.5	37.5	NA	37.99	37.74	2	2	21	43
37.3	37.5	37.5	NA	37.99	37.75	2	2	21	43
37.3	37.5	37.51	NA	37.98	37.75	2	2	21	43
37.3	37.5	37.51	NA	37.98	37.74	2	2	21	43
37.3	37.5	NA	NA	37.98	37.74	2	2	21	43
37.3	37.5	NA	NA	37.98	37.74	2	2	21	43
37.3	37.5	NA	NA	37.98	37.75	2	2	21	43
37.3	37.5	37.52	NA	37.99	37.75	2	2	21	43
37.3	37.5	37.52	NA	37.99	37.75	2	2	21	43
37.3	37.5	37.52	NA	37.99	37.75	2	2	21	43
NA	37.5	37.52	NA	37.98	37.75	2	2	21	43
37.3	37.5	NA	NA	37.98	37.75	2	2	21	43
37.3	37.5	37.51	NA	37.97	37.75	2	2	21	43
NA	37.5	37.51	NA	37.97	37.75	2	2	21	43
37.3	37.49	37.51	NA	37.97	37.75	2	2	21	43
37.3	37.5	37.51	NA	37.97	37.75	2	2	21	43
37.3	37.5	37.51	NA	37.97	37.75	2	2	21	43
37.3	37.5	37.51	NA	37.97	37.75	2	2	21	43
37.3	37.5	37.51	NA	37.97	37.75	2	2	21	43
37.3	37.5	37.51	NA	37.97	37.75	2	2	21	43
37.3	37.5	37.51	NA	37.97	37.75	2	2	21	43
37.3	37.5	37.51	NA	37.97	37.75	2	2	21	43
37.3	37.5	37.51	NA	37.97	37.75	2	2	21	43
37.3	37.5	37.52	NA	37.97	37.75	2	2	21	43
37.3	NA	37.52	NA	37.95	37.75	2	2	21	43
37.3	37.5	37.52	NA	37.95	NA	2	2	21	43
37.3	37.5	37.52	NA	37.94	37.75	2	2	21	43
37.3	37.5	37.52	NA	37.94	37.75	2	2	21	43
37.3	37.48	37.52	NA	37.96	NA	2	2	21	43
37.3	37.48	37.54	NA	37.96	37.75	2	2	21	43
37.3	37.48	37.54	NA	37.96	37.75	2	2	21	43
37.3	37.48	37.54	NA	37.96	37.75	2	2	21	43
37.3	37.48	37.54	NA	37.96	37.75	2	2	21	43
37.3	37.48	37.54	NA	37.97	37.75	2	2	21	43
37.3	37.48	37.54	NA	37.97	37.76	2	2	21	43
37.3	37.48	37.54	NA	NA	37.76	2	2	21	43
37.28	37.48	37.54	NA	37.97	37.76	2	2	21	43
37.3	37.5	NA	NA	37.97	37.76	2	2	21	43
37.3	37.5	NA	NA	37.95	37.76	2	2	21	43
37.3	37.5	37.52	NA	37.94	37.76	2	2	21	43
37.3	37.5	37.52	NA	37.94	37.76	2	2	21	43
37.3	37.5	37.52	NA	37.94	37.76	2	2	21	43
37.3	37.5	37.52	NA	37.94	37.76	2	2	21	43
37.3	37.5	37.52	NA	37.93	37.76	2	2	21	43
37.3	37.5	37.52	NA	37.93	37.76	2	2	21	43
37.3	37.5	37.52	NA	37.93	37.76	2	2	21	43
37.3	37.5	37.52	NA	37.95	37.76	2	2	21	43
37.3	37.5	37.52	NA	37.95	37.76	2	2	21	43
37.3	37.5	37.52	NA	37.95	37.76	2	2	21	43
37.3	37.5	37.52	NA	37.95	37.76	2	2	21	43
37.3	37.5	37.52	NA	37.95	37.76	2	2	21	43
37.3	37.5	37.53	NA	37.95	37.76	2	2	21	43
37.3	37.5	NA	NA	37.95	37.76	2	2	21	43
NA	37.5	37.53	NA	37.94	37.76	2	2	21	43
37.3	37.5	37.53	NA	37.94	37.76	2	2	21	43
37.3	37.5	NA	NA	37.94	37.76	2	2	21	43
37.3	37.5	37.53	NA	37.94	37.76	2	2	21	43
NA	37.5	37.53	NA	37.94	37.76	2	2	21	43
37.3	37.5	37.53	NA	37.94	37.76	2	2	21	43
37.3	37.5	37.53	NA	37.94	37.76	2	2	21	43
37.3	37.5	37.53	NA	37.95	37.76	2	2	21	43
37.3	37.5	37.53	NA	37.95	37.76	2	2	21	43
37.3	37.5	37.53	NA	37.94	37.77	2	2	21	43
37.3	37.5	37.53	NA	37.94	37.77	2	2	21	43
37.3	37.5	37.53	NA	37.92	37.77	2	2	21	43
37.3	37.5	37.54	NA	37.92	37.77	2	2	21	43
37.3	37.49	37.54	NA	37.92	NA	2	2	21	43
37.3	37.49	37.54	NA	37.92	37.77	2	2	21	43
37.31	37.49	37.54	NA	37.92	NA	2	2	21	43
37.31	NA	37.54	NA	37.92	37.77	2	2	21	43
37.31	37.49	37.56	NA	37.92	37.77	2	2	21	43
37.31	NA	37.56	NA	37.92	37.77	2	2	21	43
37.31	37.49	37.56	NA	37.92	37.77	2	2	21	43
37.31	37.49	37.56	NA	37.92	37.77	2	2	21	43
37.31	37.49	37.54	NA	37.92	37.77	2	2	21	43
37.31	37.49	37.54	NA	37.92	37.77	2	2	21	43
37.31	37.5	37.54	NA	37.92	37.77	2	2	21	43
37.31	37.5	37.54	NA	37.92	37.77	2	2	21	43
37.31	37.5	37.54	NA	37.91	37.77	2	2	21	43
37.31	37.5	37.54	NA	37.91	37.77	2	2	21	43
37.31	37.5	37.54	NA	NA	37.77	2	2	21	43
37.31	37.5	37.54	NA	37.91	37.77	2	2	21	43
37.31	37.5	37.54	NA	37.91	37.77	2	2	21	43
37.31	37.5	37.54	NA	37.91	37.76	2	2	21	43
37.31	37.5	37.54	NA	37.91	37.76	2	2	21	43
37.31	37.5	37.54	NA	37.91	37.76	2	2	21	43
37.31	37.5	37.54	NA	37.91	37.77	2	2	21	43
37.31	37.5	37.54	NA	37.91	37.77	2	2	21	43
37.31	37.5	37.54	NA	37.91	37.77	2	2	21	43
37.31	37.5	37.54	NA	37.91	37.77	2	2	21	43
37.31	37.5	37.54	NA	37.9	37.78	2	2	21	43
37.31	37.5	37.56	NA	37.9	37.79	2	2	21	43
37.31	37.5	37.56	NA	37.9	37.78	2	2	21	43
37.31	37.5	37.56	NA	37.9	37.78	2	2	21	43
37.31	37.5	37.56	NA	37.9	37.78	2	2	21	43
NA	37.5	37.57	NA	37.9	37.78	2	2	21	43
37.31	37.5	NA	NA	37.89	37.78	2	2	21	43
37.31	37.5	37.57	NA	37.89	37.78	2	2	21	43
37.31	37.5	NA	NA	37.89	37.78	2	2	21	43
37.31	37.5	37.57	NA	37.89	37.78	1	2	21	43
37.31	37.5	37.57	NA	37.91	37.78	1	2	21	43
37.31	37.5	37.55	NA	37.91	37.78	1	2	21	43
37.31	37.5	37.55	NA	37.91	37.78	1	2	21	43
37.31	37.5	37.55	NA	37.89	37.78	1	2	21	43
37.31	37.5	37.55	NA	37.89	37.78	1	2	21	43
37.31	37.5	37.55	NA	37.91	37.78	1	2	21	43
37.31	37.5	37.55	NA	37.91	37.78	1	2	21	43
37.31	37.5	37.55	NA	37.91	37.78	1	2	21	43
37.31	37.5	37.55	NA	37.91	37.78	1	2	21	43
37.31	37.5	37.55	NA	37.89	37.77	1	2	21	43
37.31	37.5	37.57	NA	37.89	NA	1	2	21	43
37.31	NA	37.57	NA	37.89	37.77	1	2	21	43
37.31	37.5	37.57	NA	37.89	37.77	1	2	21	43
37.31	37.5	37.57	NA	37.89	37.78	1	2	21	43
37.31	37.5	37.57	NA	37.88	37.78	1	2	21	43
37.31	37.5	37.57	NA	37.88	37.78	1	2	21	43
37.31	37.5	37.57	NA	NA	37.78	1	2	21	43
37.31	37.5	37.57	NA	37.88	37.78	1	2	21	43
37.31	37.5	37.57	NA	37.88	37.78	1	2	21	43
37.31	37.5	37.55	NA	37.88	37.79	1	2	21	43
37.31	37.5	37.55	NA	37.88	37.79	1	2	21	43
37.31	37.5	37.56	NA	37.88	37.79	1	2	21	43
37.31	37.5	37.56	NA	37.88	37.78	1	2	21	43
37.31	37.5	37.56	NA	37.88	37.78	1	2	21	43
NA	37.5	37.56	NA	37.89	37.79	1	2	21	43
37.31	37.5	37.56	NA	37.89	37.79	1	2	21	43
37.31	37.5	37.56	NA	37.89	37.79	1	2	21	43
37.31	37.5	37.56	NA	37.88	37.78	1	2	21	43
37.31	37.51	37.56	NA	37.88	37.78	1	2	21	43
37.31	37.51	37.56	NA	37.88	37.78	1	2	21	43
37.31	37.51	37.56	NA	37.88	37.78	1	2	21	43
37.31	37.51	37.56	NA	37.88	37.79	1	2	21	43
37.31	37.51	37.56	NA	37.87	37.79	1	2	21	43
37.31	37.51	37.56	NA	37.87	37.79	1	2	21	43
NA	37.5	37.56	NA	37.87	37.79	1	2	21	43
37.31	37.5	37.56	NA	37.85	37.79	1	2	21	43
37.31	37.5	37.56	NA	37.87	37.79	1	2	21	43
37.31	37.5	NA	NA	37.87	37.79	1	2	21	43
NA	37.5	37.56	NA	37.87	37.79	1	2	21	43
37.31	37.5	37.56	NA	37.87	37.79	1	2	21	43
37.31	37.5	37.56	NA	37.87	37.79	1	2	21	43
37.31	37.51	37.56	NA	37.87	NA	1	2	21	43
37.31	37.51	37.56	NA	37.87	37.79	1	2	21	43
37.31	37.51	37.56	NA	37.87	NA	1	2	21	43
37.31	37.51	37.56	NA	37.87	37.79	1	2	21	43
37.31	37.51	37.56	NA	37.87	NA	1	2	21	43
37.31	37.51	37.58	NA	37.87	37.8	1	2	21	43
37.31	37.51	37.58	NA	37.87	37.8	1	2	21	43
37.31	37.51	37.58	NA	37.87	37.8	1	2	21	43
37.31	37.51	37.59	NA	37.87	37.79	1	2	21	43
37.31	37.51	37.59	NA	37.86	37.79	1	2	21	43
37.31	37.51	37.59	NA	37.86	37.79	1	2	21	43
37.31	37.51	37.58	NA	37.86	37.8	1	2	21	43
37.31	37.51	37.58	NA	37.86	37.8	1	2	21	43
37.31	NA	37.58	NA	37.86	37.8	1	2	21	43
37.31	37.51	37.59	NA	37.86	37.8	1	2	21	43
37.31	37.51	37.59	NA	37.86	37.8	1	2	21	43
37.31	37.51	37.59	NA	37.86	37.8	1	2	21	43
37.31	37.5	37.59	NA	37.86	37.8	1	2	21	43
37.31	37.5	37.59	NA	37.86	37.8	1	2	21	43
37.31	37.5	37.59	NA	37.86	37.8	1	2	21	43
37.31	37.49	37.59	NA	37.86	37.8	1	2	21	43
37.31	37.49	37.59	NA	37.86	37.8	1	2	21	43
37.31	37.49	37.57	NA	NA	37.8	1	2	21	43
37.31	37.49	37.57	NA	37.86	37.8	1	2	21	43
37.31	37.49	37.57	NA	37.86	37.8	1	2	21	43
37.31	37.49	37.57	NA	37.86	37.8	1	2	21	43
37.31	37.49	37.57	NA	37.86	37.8	1	2	21	43
37.31	37.5	37.58	NA	37.86	37.8	1	2	21	43
37.31	37.5	37.58	NA	37.85	37.8	1	2	21	43
37.31	37.5	37.57	NA	37.85	37.8	1	2	21	43
37.31	37.5	37.57	NA	37.85	37.8	1	2	21	43
37.31	37.5	37.57	NA	37.85	37.79	1	2	21	43
37.31	37.5	37.57	NA	37.85	37.79	1	2	21	43
37.32	37.5	37.57	NA	37.85	37.79	1	2	21	43
NA	37.5	37.58	35.69	37.85	37.8	1	2	21	43
37.32	37.5	37.58	35.75	37.85	37.8	1	2	21	43
37.32	37.5	37.58	35.75	37.85	37.8	1	2	21	43
NA	37.5	37.58	35.74	37.85	37.8	1	2	21	43
37.32	37.5	NA	35.74	37.85	37.81	1	2	21	43
37.32	37.5	37.58	35.74	37.85	37.81	1	2	21	43
37.32	37.5	NA	35.74	37.85	37.82	1	2	21	43
37.32	37.51	37.58	35.74	37.85	37.82	1	2	21	43
37.32	37.51	37.58	35.74	37.85	37.82	1	2	21	43
37.32	37.51	37.58	35.75	37.85	37.81	1	2	21	43
37.31	37.51	37.58	35.75	37.85	37.81	1	2	21	43
37.31	37.51	37.58	35.75	37.86	37.81	1	2	21	43
37.31	37.51	37.58	35.74	37.85	37.81	1	2	21	43
37.31	37.51	37.58	35.74	37.85	37.81	1	2	21	43
37.31	37.51	37.58	35.74	37.83	37.81	1	2	21	43
37.31	37.51	37.58	35.74	37.83	37.81	1	2	21	43
37.31	37.51	37.58	35.74	37.83	37.81	1	2	21	43
37.31	37.51	37.58	35.75	37.83	37.81	1	2	21	43
37.31	37.51	37.58	35.75	37.83	NA	1	2	21	43
37.31	37.51	37.59	35.75	37.83	37.81	1	2	21	43
37.31	37.51	37.59	35.75	37.82	NA	1	2	21	43
NA	NA	37.59	35.75	37.82	37.81	1	2	21	43
NA	37.51	37.58	35.74	37.82	37.81	1	2	21	43
NA	37.51	37.59	35.75	37.84	37.81	1	2	21	43
NA	37.51	37.6	35.75	37.84	37.8	1	2	21	43
NA	37.51	37.6	35.75	37.84	37.8	1	2	21	43
NA	37.51	37.6	35.75	37.84	37.8	1	2	21	43
NA	37.51	37.6	35.75	37.84	37.8	1	2	21	43
NA	37.51	37.6	35.75	NA	37.81	1	2	21	43
NA	37.51	37.6	35.74	37.83	37.81	1	2	21	43
NA	37.5	37.6	35.74	NA	37.81	1	2	21	43
NA	37.51	37.6	35.74	37.83	37.82	1	2	21	43
NA	37.51	37.6	35.76	37.83	37.82	1	2	21	43
NA	37.51	37.6	35.76	37.83	37.82	1	2	21	43
NA	37.53	37.6	35.76	37.83	37.82	1	2	21	43
NA	37.53	37.6	35.76	37.83	37.82	1	2	21	43
NA	37.51	37.6	35.76	37.83	37.82	1	2	21	43
NA	37.51	37.6	35.77	37.83	37.82	1	2	21	43
NA	37.51	37.61	35.77	37.83	37.82	1	2	21	43
NA	37.51	37.61	NA	37.83	37.82	1	2	21	43
NA	37.51	37.61	35.77	37.83	37.82	1	2	21	43
NA	37.51	37.61	NA	37.83	37.82	1	2	21	43
NA	37.51	37.6	35.75	37.83	37.82	1	2	21	43
NA	37.51	37.6	35.75	37.83	37.82	1	2	21	43
NA	37.51	37.61	35.75	37.82	37.82	1	2	21	43
NA	37.5	37.61	35.75	37.83	37.82	1	2	21	43
NA	37.51	37.61	35.75	37.83	37.82	1	2	21	43
NA	37.51	37.6	35.75	37.83	37.82	1	2	21	43
NA	37.51	NA	35.75	37.82	37.82	1	2	21	43
NA	37.51	37.6	35.75	37.82	37.82	1	2	21	43
NA	37.51	37.6	35.75	37.82	37.82	1	2	21	43
NA	37.51	37.6	35.75	37.82	37.83	1	2	21	43
NA	37.51	37.61	35.75	37.82	37.83	1	2	21	43
NA	37.5	37.61	35.75	37.82	37.83	1	2	21	43
NA	37.5	37.61	35.75	37.82	37.82	1	2	21	43
NA	37.51	37.61	35.76	37.82	37.82	1	2	21	43
NA	37.51	37.61	35.75	37.82	37.82	1	2	21	43
NA	37.51	37.61	35.74	37.82	37.83	1	2	21	43
NA	37.51	37.61	35.74	37.82	37.83	1	2	21	43
NA	37.51	37.61	35.76	37.82	37.82	1	2	21	43
NA	37.51	37.61	35.76	37.82	37.81	1	2	21	43
NA	37.51	37.61	35.76	37.81	NA	1	2	21	43
NA	37.51	37.61	35.77	37.81	37.81	1	2	21	43
NA	NA	37.61	35.77	37.81	37.81	1	2	21	43
NA	37.51	37.61	35.77	37.81	37.83	1	2	21	43
NA	37.51	37.61	35.77	37.81	37.83	1	2	21	43
NA	37.51	37.63	35.76	37.81	37.83	1	2	21	43
NA	37.51	37.63	35.76	37.81	37.83	1	2	21	43
NA	37.51	37.63	35.77	37.81	37.83	1	2	21	43
NA	37.51	37.61	35.77	NA	37.84	1	2	21	43
NA	37.53	37.61	35.77	37.81	37.84	1	2	21	43
NA	37.53	37.61	35.77	NA	37.84	1	2	21	43
NA	37.53	37.62	35.77	37.81	37.84	1	2	21	43
NA	37.53	37.62	35.78	37.81	37.83	1	2	21	43
NA	37.53	37.61	35.78	37.81	37.83	1	2	21	43
NA	37.53	37.61	35.78	37.81	37.83	1	2	21	43
NA	37.53	37.6	35.78	37.81	37.83	1	2	21	43
NA	37.53	37.61	35.76	37.81	37.83	1	2	21	43
NA	37.53	37.63	35.76	37.81	37.82	1	2	21	43
NA	37.53	37.63	35.76	37.8	37.82	1	2	21	43
NA	37.51	37.63	35.76	37.8	37.82	1	2	21	43
NA	37.51	NA	NA	37.8	37.83	1	2	21	43
NA	37.51	37.63	35.75	37.8	37.83	1	2	21	43
NA	37.51	NA	NA	37.8	37.83	1	2	21	43
NA	37.51	37.64	35.75	37.78	37.83	1	2	21	43
NA	37.51	NA	35.75	37.78	37.83	1	2	21	43
NA	37.51	37.64	35.75	37.8	37.84	1	2	21	43
NA	37.51	NA	35.77	37.8	37.84	1	2	21	43
NA	37.51	37.6	35.77	37.8	37.83	1	2	21	43
NA	37.51	37.6	35.77	37.8	37.83	1	2	21	43
NA	37.51	37.6	35.77	37.8	37.83	1	2	21	43
NA	37.51	37.61	35.77	37.8	37.83	1	2	21	43
NA	37.51	37.61	35.77	37.8	37.83	1	2	21	43
NA	37.51	37.61	35.77	37.8	37.84	1	2	21	43
NA	37.51	37.6	35.77	37.8	37.84	1	2	21	43
NA	37.51	37.61	35.77	37.8	37.84	1	2	21	43
NA	37.51	37.63	35.77	37.8	37.84	1	2	21	43
NA	37.51	37.63	35.77	37.79	37.84	1	2	21	43
NA	37.51	37.63	35.77	37.79	37.84	1	2	21	43
NA	37.51	37.63	35.77	37.79	37.84	1	2	21	43
NA	37.51	37.63	35.77	37.79	37.84	1	2	21	43
NA	37.51	37.63	35.77	37.79	NA	1	2	21	43
NA	37.51	37.63	35.77	37.79	37.84	1	2	21	43
NA	NA	37.63	35.77	37.79	NA	1	2	21	43
NA	37.51	37.63	35.77	37.79	37.84	1	2	21	43
NA	NA	37.61	35.77	37.79	37.85	1	2	21	43
NA	37.51	37.61	35.77	37.79	37.85	1	2	21	43
NA	37.51	37.61	35.78	37.79	37.85	1	2	21	43
NA	37.51	37.61	35.78	37.79	37.85	1	2	21	43
NA	37.53	37.61	35.78	37.79	37.84	1	2	21	43
NA	37.53	37.6	35.78	37.8	37.84	1	2	21	43
NA	37.53	37.6	35.78	37.8	37.84	1	2	21	43
NA	37.53	37.6	35.77	37.8	37.84	1	2	21	43
NA	37.53	37.6	35.77	37.78	37.84	1	2	21	43
NA	37.51	37.64	35.77	NA	37.83	1	2	21	43
NA	37.51	37.64	35.77	37.77	37.83	1	2	21	43
NA	37.51	37.64	35.78	37.77	37.83	1	2	21	43
NA	37.51	37.65	35.78	37.77	37.84	1	2	21	43
NA	37.51	37.65	35.78	37.77	37.84	1	2	21	43
NA	37.5	37.65	35.78	37.77	37.84	1	2	21	43
NA	37.5	37.65	35.78	37.77	37.85	1	2	21	43
NA	37.5	37.65	35.78	37.77	37.85	1	2	21	43
NA	37.5	37.65	35.78	37.77	37.85	1	2	21	43
NA	37.51	37.65	35.78	37.77	37.85	1	2	21	43
NA	37.51	37.65	NA	37.77	37.85	1	2	21	43
NA	37.51	37.65	35.78	37.77	37.85	1	2	21	43
NA	37.51	37.65	35.78	37.77	37.85	1	2	21	43
NA	37.51	37.65	35.78	37.77	37.85	1	2	21	43
NA	37.51	37.65	35.79	37.77	37.85	1	2	21	43
NA	37.51	37.65	35.79	37.77	37.85	1	2	21	43
NA	37.51	NA	35.79	37.77	37.85	1	2	21	43
NA	37.51	37.65	35.77	37.77	37.85	1	2	21	43
NA	37.51	NA	35.77	37.77	37.85	1	2	21	43
NA	37.51	37.65	35.77	37.76	37.85	1	2	21	43
NA	37.51	37.65	35.77	37.76	37.85	1	2	21	43
NA	37.51	37.65	35.77	37.76	37.85	1	2	21	43
NA	37.51	37.65	35.77	37.76	37.85	1	2	21	43
37.32	37.53	37.65	35.76	37.76	37.85	1	2	21	43
37.32	37.53	37.66	35.76	37.76	37.85	1	2	21	43
37.32	37.53	37.66	35.76	37.76	37.85	1	2	21	43
37.32	37.53	37.66	35.78	37.76	37.85	1	2	21	43
37.32	37.53	37.65	35.78	37.76	37.85	1	2	21	43
37.32	NA	37.65	35.78	37.76	37.85	1	2	21	43
37.32	37.51	37.65	35.78	37.76	37.85	1	2	21	43
37.32	37.5	37.65	35.78	37.76	NA	1	2	21	43
37.32	NA	37.65	35.79	37.76	37.85	1	2	21	43
37.32	37.51	37.64	35.79	37.76	37.85	1	2	21	43
37.32	37.5	37.64	35.79	37.75	37.85	1	2	21	43
37.32	37.5	37.64	35.79	37.75	37.86	1	2	21	43
37.32	37.5	37.64	35.77	37.75	37.86	1	2	21	43
37.32	37.5	37.65	35.77	37.75	37.86	1	2	21	43
37.32	37.51	37.65	35.77	37.75	37.86	1	2	21	43
37.32	37.51	37.65	35.77	37.75	37.86	1	2	21	43
37.32	37.53	37.65	35.78	NA	37.86	1	2	21	43
37.32	37.53	37.66	35.78	37.75	37.86	1	2	21	43
37.32	37.53	37.67	35.77	37.75	37.86	1	2	21	43
37.32	37.53	37.66	35.77	37.75	37.86	1	2	21	43
37.32	37.53	37.66	35.77	37.75	37.86	1	2	21	43
37.32	37.51	37.66	35.77	37.75	37.86	1	2	21	43
37.32	37.51	37.64	35.77	37.75	37.86	1	2	21	43
37.32	37.51	37.64	NA	37.75	37.86	1	2	21	43
37.32	37.51	37.64	35.78	37.75	37.86	1	2	21	43
37.32	37.5	37.64	35.78	37.75	37.86	1	2	21	43
37.32	37.51	37.64	35.77	37.75	37.86	1	2	21	43
37.32	37.51	37.64	35.77	37.75	37.86	1	2	21	43
37.32	37.51	37.64	NA	37.75	37.86	1	2	21	43
37.32	37.51	37.64	35.76	37.75	37.86	1	2	21	43
37.32	37.51	37.64	35.79	37.75	37.86	1	2	21	43
37.32	37.51	37.64	35.79	37.75	37.86	1	2	21	43
37.32	37.51	37.64	35.79	37.75	37.86	1	2	21	43
37.32	37.51	37.64	35.79	37.74	37.86	1	2	21	43
37.32	37.53	37.64	35.79	37.75	37.86	1	2	21	43
NA	37.53	37.64	35.79	37.75	37.86	1	2	21	43
37.32	37.53	NA	35.79	37.74	37.86	1	2	21	43
37.32	37.53	37.63	35.79	37.74	37.86	1	2	21	43
37.32	37.53	NA	35.79	37.74	37.88	1	2	21	43
37.32	37.53	37.63	35.79	37.74	37.88	1	2	21	43
37.32	37.53	37.65	35.79	37.74	37.88	1	2	21	43
37.32	37.53	37.65	35.79	37.74	37.88	1	2	21	43
37.32	37.53	37.65	35.79	37.74	37.88	1	2	21	43
37.32	37.53	37.65	35.79	37.74	NA	1	2	21	43
37.32	37.51	37.65	35.79	37.74	37.88	1	2	21	43
37.32	37.51	37.67	35.79	37.74	37.88	1	2	21	43
37.32	37.51	37.67	35.79	37.74	NA	1	2	21	43
37.32	37.51	37.67	35.79	37.74	37.88	1	2	21	43
37.32	37.51	37.67	35.79	37.74	37.88	1	2	21	43
37.32	37.51	37.67	35.79	37.73	37.89	1	2	21	43
37.32	37.51	37.67	35.79	37.73	37.89	1	2	21	43
37.32	NA	37.67	35.79	37.73	37.89	1	2	21	43
37.32	37.51	37.67	35.79	37.73	37.87	1	2	21	43
37.32	37.51	37.67	35.79	37.73	37.87	1	2	21	43
37.32	37.51	37.66	35.79	37.73	37.87	1	2	21	43
37.32	37.51	37.66	35.79	37.73	37.87	1	2	21	43
37.32	37.5	37.66	35.79	37.73	37.87	1	2	21	43
37.32	37.51	37.66	35.79	37.73	37.87	1	2	21	43
37.32	37.51	37.67	35.79	37.73	37.87	1	2	21	43
37.32	37.51	37.67	35.79	37.73	37.87	1	2	21	43
37.32	37.51	37.67	35.79	37.73	37.87	1	2	21	43
37.32	37.51	37.67	35.79	NA	37.87	1	2	21	43
37.32	37.51	37.67	35.79	37.73	37.87	1	2	21	43
37.32	37.51	37.67	35.79	37.73	37.87	1	2	21	43
37.32	37.53	37.67	35.79	37.73	37.87	1	2	21	43
37.33	37.54	37.67	35.79	37.73	37.88	1	2	21	43
37.33	37.54	37.66	35.79	37.73	37.87	1	2	21	43
37.33	37.53	37.67	35.79	37.72	37.86	1	2	21	43
37.33	37.53	37.67	35.8	37.72	37.86	1	2	21	43
37.33	37.53	37.67	NA	37.72	37.86	1	2	21	43
37.33	37.53	37.67	35.8	37.72	37.89	1	2	21	43
37.33	37.53	37.67	35.8	37.72	37.89	1	2	21	43
37.33	37.53	37.67	NA	37.72	37.89	1	2	21	43
37.33	37.51	37.67	35.8	37.72	37.89	1	2	21	43
37.33	37.51	37.67	35.8	37.72	37.89	1	2	21	43
37.33	37.51	NA	35.8	37.72	37.9	1	2	21	43
37.33	37.51	37.67	35.8	37.72	37.9	1	2	21	43
37.33	37.51	NA	35.8	37.72	37.9	1	2	21	43
NA	37.51	37.67	35.8	37.72	37.9	1	2	21	43
37.33	37.51	37.67	35.8	37.72	37.88	1	2	21	43
37.33	37.51	37.67	35.81	37.72	37.88	1	2	21	43
37.33	37.51	37.67	35.81	37.72	37.88	1	2	21	43
37.33	37.51	37.67	35.81	37.72	37.88	1	2	21	43
37.33	37.51	37.67	35.81	37.72	37.88	1	2	21	43
37.33	37.51	37.67	35.79	37.72	37.88	1	2	21	43
37.33	37.51	37.67	35.79	37.71	37.88	1	2	21	43
37.33	37.51	37.67	35.79	37.71	37.88	1	2	21	43
37.33	37.51	37.67	35.79	37.71	37.88	1	2	21	43
37.33	37.51	37.67	35.79	37.71	37.88	1	2	21	43
37.33	37.51	37.68	35.79	37.71	37.88	1	2	21	43
37.33	37.51	37.68	35.79	37.71	37.88	1	2	21	43
37.33	37.51	37.68	35.79	37.71	NA	1	2	21	43
37.33	37.51	37.68	35.79	37.71	37.88	1	2	21	43
37.33	37.51	37.68	35.79	37.71	37.89	1	2	21	43
37.33	NA	37.68	35.79	37.71	37.88	1	2	21	43
37.33	37.51	37.68	35.79	37.71	37.87	1	2	21	43
37.33	37.51	37.68	35.79	NA	37.87	1	2	21	43
37.33	37.51	37.68	35.8	37.71	37.89	1	2	21	43
37.33	37.51	37.68	35.79	37.71	37.89	1	2	21	43
37.33	37.51	37.68	35.78	NA	37.9	1	2	21	43
37.33	37.51	37.68	35.78	37.71	37.9	1	2	21	43
37.33	37.51	37.68	35.8	37.71	37.9	1	2	21	43
37.33	37.53	37.68	35.8	37.71	37.91	1	2	21	43
37.33	37.53	37.68	35.8	37.71	37.91	1	2	21	43
37.33	37.53	37.68	35.8	37.71	37.91	1	2	21	43
37.33	37.53	37.68	35.8	37.71	37.91	1	2	21	43
37.33	37.53	37.68	NA	37.7	37.89	1	2	21	43
37.33	37.53	37.69	35.82	37.7	37.89	1	2	21	43
37.33	37.53	37.69	NA	37.7	37.89	1	2	21	43
37.33	37.53	37.68	35.81	37.7	37.89	1	2	21	43
37.33	37.53	37.68	35.81	37.7	37.89	1	NA	21	NA
37.33	37.53	37.68	35.79	37.7	37.88	1	2	21	43
37.33	37.51	37.68	35.79	37.7	37.88	1	2	21	43
NA	37.51	37.68	35.8	37.7	37.88	1	2	21	43
37.33	37.51	37.69	35.8	37.7	37.88	1	2	21	43
37.33	37.51	37.69	35.8	37.7	37.9	1	2	21	43
37.33	37.51	37.69	35.79	37.7	37.9	1	2	21	43
37.33	37.51	37.69	35.79	37.7	37.9	1	2	21	43
37.33	37.51	37.69	35.79	37.7	37.9	1	2	21	43
37.33	37.51	NA	35.79	37.7	37.9	1	2	21	43
37.33	37.51	37.69	35.81	37.7	37.91	1	2	21	43
NA	37.53	37.69	35.81	37.7	37.91	1	2	21	43
37.33	37.53	37.69	35.81	NA	37.91	1	2	21	43
37.33	37.53	37.69	35.81	37.69	37.89	NA	2	NA	43
37.33	37.53	37.69	35.81	NA	37.89	NA	2	NA	43
37.33	37.53	37.69	35.81	NA	37.89	NA	2	NA	43
37.33	37.53	37.7	35.81	NA	37.9	NA	2	NA	43
37.33	37.53	37.7	35.81	NA	37.9	NA	2	NA	43
37.33	37.53	37.7	35.81	NA	NA	NA	2	NA	43
37.33	37.53	37.7	35.81	37.69	37.9	1	2	21	43
37.33	37.53	37.7	35.81	37.69	37.9	1	2	21	43
37.33	37.51	37.7	35.81	37.69	37.9	1	2	21	43
37.33	37.51	37.7	35.81	37.69	37.9	1	2	21	43
37.33	37.51	37.7	35.81	37.69	37.9	1	2	21	43
37.33	37.51	37.7	35.81	37.69	37.9	1	2	21	43
37.33	37.52	37.69	35.81	37.69	37.9	1	2	21	43
37.33	37.52	37.69	35.81	37.69	37.9	1	2	21	43
37.33	NA	37.69	35.81	37.69	37.9	1	2	21	43
37.33	37.52	37.69	35.81	37.69	37.89	1	2	21	43
37.33	37.52	37.7	35.81	NA	37.89	1	2	21	43
37.33	37.52	37.7	35.81	37.69	37.89	1	2	21	43
37.33	37.52	37.7	35.81	37.69	37.89	1	2	21	43
37.33	37.52	37.7	35.81	37.68	37.91	1	2	21	43
37.33	37.52	37.7	35.81	NA	37.91	1	2	21	43
37.33	37.52	37.7	35.81	37.68	37.91	1	2	21	43
37.33	37.51	37.7	35.81	37.68	37.91	1	2	21	43
37.33	37.51	37.7	35.81	37.68	37.91	1	2	21	43
37.33	37.51	37.7	35.81	37.68	37.91	1	2	32	43
37.33	37.51	37.7	35.81	37.68	37.91	1	2	32	43
37.33	37.51	37.7	35.81	37.68	37.91	1	2	32	43
37.33	37.51	37.7	35.82	37.68	37.91	1	2	32	43
37.33	37.53	37.7	35.83	37.68	37.91	1	2	32	43
37.34	37.53	37.7	NA	37.68	37.91	1	2	32	43
37.34	37.53	37.7	35.82	37.68	37.91	1	2	32	43
37.34	37.53	37.7	35.83	37.68	37.91	1	2	32	43
37.34	37.54	37.7	NA	37.68	37.92	1	2	32	43
37.34	37.54	37.7	35.81	37.68	37.93	1	2	32	43
37.34	37.54	37.7	35.81	37.68	37.93	1	2	32	43
NA	37.54	37.7	35.81	37.68	37.93	1	2	32	43
37.34	37.54	37.71	35.81	37.68	37.91	1	2	32	43
37.34	37.52	37.71	35.81	NA	37.91	NA	2	NA	43
37.34	37.52	37.71	35.81	NA	37.91	NA	2	NA	43
37.34	37.52	NA	35.81	NA	37.91	NA	2	NA	43
37.34	37.52	37.71	35.81	NA	37.91	NA	2	NA	43
37.34	37.52	37.71	35.81	NA	37.91	NA	2	NA	43
37.34	37.52	37.71	35.81	NA	37.91	NA	2	NA	43
37.34	37.52	37.73	35.81	NA	37.91	NA	2	NA	43
37.34	37.52	37.73	35.81	NA	37.91	NA	2	NA	43
37.34	37.52	37.73	35.81	NA	37.91	NA	2	NA	43
37.34	37.52	37.73	35.81	37.68	37.91	1	2	32	43
37.34	37.52	37.73	35.8	37.66	37.91	1	2	32	43
37.34	37.52	37.73	35.8	37.66	37.91	1	2	32	43
37.34	37.52	37.73	35.8	37.66	37.91	1	2	32	43
37.34	37.52	37.73	35.82	37.66	NA	1	NA	32	NA
37.34	37.52	37.71	35.82	37.66	37.91	1	2	32	43
37.34	37.52	37.71	35.82	37.66	37.91	1	2	32	43
37.34	NA	37.71	35.82	37.66	NA	1	2	32	43
37.34	37.52	37.71	35.82	37.66	37.91	1	2	32	43
37.34	37.52	37.71	35.82	37.66	37.91	1	2	32	43
37.34	NA	37.71	35.82	37.66	37.91	1	2	32	43
37.34	37.52	37.71	35.82	37.65	37.91	1	2	32	43
37.34	37.52	37.71	35.82	37.65	37.91	1	2	32	43
37.34	37.52	37.71	35.82	37.65	37.92	1	2	32	43
37.34	37.52	37.71	35.82	NA	37.92	1	2	32	43
37.34	37.52	37.71	35.82	37.65	37.91	1	NA	32	NA
37.34	37.52	37.71	35.82	37.65	NA	1	NA	32	NA
37.34	37.52	37.72	35.82	NA	NA	1	NA	32	NA
37.34	37.52	37.72	35.82	37.65	NA	1	NA	32	NA
37.34	37.51	37.72	35.82	37.65	NA	1	NA	32	NA
37.34	37.51	37.72	35.82	37.65	NA	NA	NA	NA	NA
37.34	37.51	37.72	35.82	NA	37.92	NA	2	NA	43
37.34	37.51	37.72	35.82	NA	37.92	NA	2	NA	43
37.34	37.51	37.72	35.82	NA	37.91	NA	2	NA	43
37.34	37.52	37.72	35.82	37.65	37.91	1	2	32	43
37.34	37.52	37.72	35.83	NA	37.91	1	2	32	43
37.34	37.52	37.72	35.83	37.65	37.93	1	2	32	43
37.34	37.52	37.72	35.83	37.65	37.93	1	2	32	43
37.34	37.52	37.72	NA	37.65	37.93	1	2	32	43
37.34	37.52	37.72	35.82	37.65	NA	1	NA	32	NA
37.34	37.54	37.72	35.82	37.65	NA	1	NA	32	NA
37.34	37.54	37.72	35.82	37.65	NA	1	NA	32	NA
37.34	37.54	37.72	35.82	37.64	NA	1	NA	32	NA
37.34	37.54	NA	35.82	37.64	NA	1	NA	32	NA
37.34	37.54	37.72	35.83	37.64	NA	1	NA	32	NA
37.34	37.54	37.72	35.83	37.64	37.93	1	2	32	43
37.34	37.53	37.72	35.83	37.64	NA	1	NA	32	NA
NA	37.53	37.72	35.83	37.65	37.93	1	2	32	43
37.34	37.53	37.72	35.83	37.65	37.94	1	2	32	43
37.34	37.53	37.72	35.83	37.65	37.94	1	2	32	43
37.34	37.53	37.72	35.83	37.64	37.92	1	2	32	43
37.34	37.53	37.74	35.83	37.64	37.91	1	2	32	43
37.34	37.53	37.74	35.83	37.64	NA	1	2	32	43
37.34	37.54	37.74	35.83	37.64	NA	1	NA	32	NA
37.34	37.54	37.74	35.83	37.64	37.91	1	NA	32	NA
37.34	NA	37.75	35.83	37.63	37.93	1	2	32	43
37.34	37.54	37.75	35.83	37.63	37.93	1	2	32	43
37.34	37.55	37.75	35.83	37.63	37.94	1	2	32	43
37.34	NA	37.75	35.83	37.63	NA	1	2	32	43
37.34	37.55	37.75	35.83	37.64	37.94	1	2	32	43
37.34	37.53	37.72	35.83	37.64	37.95	1	2	32	43
37.35	37.53	37.72	35.83	37.64	37.95	1	2	32	43
37.35	37.53	37.72	35.83	37.64	37.95	1	2	32	43
37.35	37.53	37.72	35.83	37.64	37.93	1	2	32	43
37.35	37.52	37.72	35.83	37.64	37.93	1	2	32	43
37.35	37.52	37.71	35.83	37.64	37.93	1	2	32	43
37.35	37.52	37.71	35.83	37.64	37.93	1	2	32	43
37.35	37.51	37.71	35.83	37.64	37.93	1	2	32	43
37.35	37.51	37.71	35.83	37.64	37.93	1	2	32	43
37.35	37.53	37.73	35.83	NA	37.93	1	2	32	43
37.35	37.53	37.73	35.83	37.64	37.93	1	2	32	43
37.35	37.53	37.73	35.84	37.64	37.93	1	2	32	43
37.35	37.53	37.73	35.84	37.64	37.93	1	2	32	43
37.35	37.54	37.73	35.84	37.64	37.93	1	2	32	43
37.35	37.54	37.73	35.84	37.65	37.93	1	2	32	43
37.35	37.54	37.73	35.84	37.65	37.93	1	2	32	43
37.35	37.54	37.73	35.83	37.65	37.93	1	2	32	43
37.35	37.54	37.73	35.83	37.64	37.93	1	2	32	43
37.35	37.54	37.75	35.83	37.64	37.93	1	2	32	43
37.35	37.54	37.75	NA	37.64	37.93	1	2	32	43
37.35	37.54	NA	35.84	37.64	37.93	1	2	32	43
37.35	37.54	37.75	NA	37.64	37.93	1	2	32	43
37.35	37.54	37.75	35.84	37.64	37.93	1	2	32	43
37.35	37.54	NA	35.84	37.64	37.93	1	2	32	43
37.35	37.54	37.75	35.84	37.64	NA	1	NA	32	NA
NA	37.54	NA	35.83	37.64	NA	1	NA	32	NA
37.35	37.54	37.75	35.84	37.64	NA	1	NA	32	NA
37.35	37.54	37.75	35.84	37.64	NA	1	NA	32	NA
NA	37.52	37.75	35.84	37.65	NA	1	NA	32	NA
37.35	37.52	37.75	35.84	37.65	37.94	1	2	32	43
37.35	37.52	37.75	35.84	37.65	37.94	1	2	32	43
37.35	37.52	37.75	35.84	37.65	37.94	1	2	32	43
37.35	37.52	37.75	35.84	37.65	37.94	1	2	32	43
37.35	37.52	37.75	35.84	37.65	37.94	1	2	32	43
37.35	37.52	37.75	35.84	37.65	37.94	1	2	32	43
37.35	37.52	37.75	35.84	37.65	NA	1	2	32	43
37.35	37.52	37.74	35.84	37.65	37.94	1	2	32	43
37.35	37.54	37.74	35.84	37.65	37.94	1	2	32	43
37.35	37.54	37.74	35.84	37.65	37.94	1	2	32	43
37.35	37.54	37.75	35.84	37.65	37.94	1	2	32	43
37.35	37.54	37.75	35.85	37.65	NA	1	2	32	43
37.35	37.54	37.75	35.85	37.65	37.94	1	2	32	43
37.35	NA	37.75	35.85	37.65	37.94	1	2	32	43
37.35	37.54	37.75	35.85	37.65	37.94	1	2	32	43
37.35	37.54	37.75	35.83	37.65	37.94	1	2	32	43
37.35	37.54	37.75	35.83	37.65	37.94	1	2	32	43
37.35	37.54	37.75	35.83	37.65	37.94	1	2	32	43
37.35	37.54	37.75	35.83	NA	37.94	1	2	32	43
37.35	37.54	37.75	35.83	37.65	37.94	1	2	32	43
37.35	37.54	37.75	35.82	37.65	37.94	1	2	32	43
37.35	37.54	37.75	35.82	37.65	37.94	1	2	32	43
37.35	37.54	37.75	35.82	NA	37.94	1	2	32	43
37.35	37.54	37.75	35.82	37.65	37.94	1	2	32	43
37.35	37.54	37.75	35.84	37.65	37.96	1	2	32	43
37.35	37.54	37.75	35.84	37.65	37.94	1	2	32	43
37.35	37.54	37.75	35.84	37.65	37.94	1	2	32	43
37.35	37.54	37.75	35.84	37.65	37.94	1	2	32	43
37.35	37.54	37.75	35.84	37.65	37.96	1	2	32	43
37.35	37.54	37.75	35.85	37.65	37.96	1	2	32	43
37.35	37.54	37.75	35.85	37.64	37.96	1	2	32	43
37.35	37.54	37.75	NA	37.64	37.96	1	2	32	43
37.35	37.54	37.75	35.85	37.64	37.96	1	2	32	43
37.35	37.54	37.75	35.83	37.65	37.96	1	2	32	43
37.35	37.54	37.75	35.83	37.65	37.96	1	2	32	43
37.35	37.54	37.75	35.83	37.65	37.96	1	2	32	43
37.35	37.54	37.76	35.84	37.66	37.96	1	2	32	43
37.35	37.54	NA	35.84	37.66	37.96	1	2	32	43
37.35	37.52	37.76	35.84	37.68	37.96	1	2	32	43
NA	37.52	37.76	35.83	37.68	37.96	1	2	32	43
37.35	37.52	NA	35.83	37.68	37.96	1	2	32	43
37.35	37.52	37.76	35.83	37.68	37.96	1	2	32	43
37.35	37.52	37.76	35.85	37.66	37.96	1	2	32	43
37.35	37.52	37.76	35.85	37.66	37.96	1	2	32	43
37.35	37.52	37.76	35.85	37.66	37.96	1	2	32	43
37.35	37.52	37.76	35.85	37.66	37.96	1	2	32	43
37.35	37.52	37.76	35.85	37.66	37.96	1	2	32	43
37.35	37.52	37.76	35.85	37.65	37.96	1	2	32	43
37.35	37.52	37.76	35.85	37.65	37.96	1	2	32	43
37.35	37.52	37.76	35.85	37.65	37.96	1	2	32	43
37.35	37.52	37.76	35.85	37.65	37.97	1	2	32	43
37.35	37.53	37.76	35.85	37.66	37.98	1	2	32	43
37.35	37.53	37.76	35.85	37.66	NA	1	2	32	43
37.35	NA	37.76	35.85	37.66	37.98	1	2	32	43
37.35	37.53	37.76	35.85	37.66	NA	1	2	32	43
37.35	NA	37.76	35.85	37.66	37.97	1	2	32	43
37.35	37.53	37.76	35.85	37.66	37.96	1	2	32	43
37.35	37.53	37.76	35.85	37.66	37.97	1	2	32	43
37.35	37.53	37.76	35.85	37.66	37.97	1	2	32	43
37.35	37.53	37.76	35.85	37.66	37.97	1	2	32	43
37.36	37.53	37.76	35.85	37.66	37.97	1	2	32	43
37.36	37.53	37.76	35.85	37.66	37.96	1	2	32	43
37.36	37.52	37.77	35.85	NA	37.96	1	2	32	43
37.36	37.52	37.77	35.85	37.68	37.96	1	2	32	43
37.36	37.52	37.77	35.85	37.68	37.97	1	2	32	43
37.36	37.52	37.77	35.85	37.68	37.97	1	2	32	43
37.36	37.52	37.77	35.85	37.68	37.97	1	2	32	43
37.36	37.54	37.77	35.85	37.68	37.97	1	2	32	43
37.36	37.54	37.77	NA	37.68	37.97	1	2	32	43
37.36	37.54	37.77	35.85	37.68	37.97	1	2	32	43
37.36	37.54	37.77	35.85	37.68	37.97	1	2	32	43
37.36	37.55	37.77	NA	37.68	37.97	1	2	32	43
37.36	37.55	37.77	35.85	37.68	37.97	1	2	32	43
37.36	37.55	37.77	35.85	37.68	37.97	1	2	32	43
37.36	37.55	37.77	35.85	37.68	37.97	1	2	32	43
37.36	37.55	37.77	35.85	37.68	37.97	1	2	32	43
37.36	37.55	37.77	35.85	37.68	37.97	1	2	32	43
37.36	37.53	37.77	35.85	37.68	37.97	1	2	32	43
37.36	37.53	37.79	35.85	37.68	37.97	1	2	32	43
37.36	37.53	37.79	35.85	37.68	37.97	1	2	32	43
37.36	37.53	37.79	35.85	37.68	37.98	1	2	32	43
NA	37.53	NA	35.85	37.68	37.98	1	2	32	43
37.36	37.53	37.79	35.86	37.68	37.97	1	2	32	43
NA	37.53	37.79	35.86	37.68	NA	1	2	32	43
37.36	37.53	37.8	35.85	37.68	37.98	1	2	32	43
37.36	37.53	37.8	35.85	37.68	NA	1	2	32	43
37.36	37.55	37.8	35.85	37.68	37.98	1	2	32	43
37.36	37.55	37.8	35.85	37.68	37.98	1	2	32	43
37.36	37.55	37.78	35.85	37.68	NA	1	2	32	43
37.36	37.55	37.78	35.85	37.68	37.98	1	2	32	43
37.36	37.55	37.78	35.86	37.68	37.98	1	2	32	43
37.36	NA	37.78	35.86	37.68	37.98	1	2	32	43
37.36	37.55	37.78	35.86	37.68	37.98	1	2	32	43
37.36	37.55	37.78	35.86	37.68	37.98	1	2	32	43
37.36	37.55	37.78	35.86	37.68	37.98	1	2	32	43
37.36	NA	37.78	35.86	37.68	37.98	1	2	32	43
37.36	37.53	37.78	35.86	37.68	37.98	1	2	32	43
37.36	37.53	37.78	35.86	37.68	37.99	1	2	32	43
37.36	NA	37.78	35.86	37.68	37.99	1	2	32	43
37.36	37.53	37.78	35.86	37.68	37.99	1	2	32	43
37.36	37.53	37.79	35.86	37.68	37.98	1	2	32	43
37.36	37.53	37.78	35.86	37.68	37.98	1	2	32	43
37.36	37.53	37.78	35.86	37.68	37.98	1	2	32	43
37.36	37.53	37.78	35.86	NA	37.98	1	2	32	43
37.36	37.53	37.78	35.86	37.68	37.98	1	2	32	43
37.36	37.53	37.78	35.86	37.68	37.97	1	2	32	43
37.36	37.55	37.78	35.86	NA	37.98	1	2	32	43
37.36	37.55	37.78	35.86	37.68	37.98	1	2	32	43
37.36	37.55	37.78	35.86	37.68	37.97	1	2	32	43
37.36	37.55	37.78	35.86	37.69	37.99	1	2	32	43
37.36	37.55	37.79	35.86	37.69	37.99	1	2	32	43
37.36	37.55	37.79	35.86	37.68	37.99	1	2	32	43
37.36	37.55	37.79	35.86	37.68	37.99	1	2	32	43
37.36	37.55	37.79	35.86	37.68	37.99	1	2	32	43
NA	37.55	37.79	NA	37.68	38	1	2	32	43
37.36	37.53	37.79	35.86	37.68	38	1	2	32	43
37.36	37.53	37.79	35.86	37.68	38	1	2	32	43
NA	37.53	37.79	NA	37.69	38	1	2	32	43
37.36	37.53	37.79	35.86	37.69	37.99	1	2	32	43
37.36	37.53	37.79	35.86	37.69	37.99	1	2	32	43
NA	37.53	37.79	35.86	37.69	37.99	1	2	32	43
37.36	37.53	37.79	35.86	37.69	37.99	1	2	32	43
37.36	37.53	37.79	35.86	37.69	37.99	1	2	32	43
NA	37.53	NA	35.86	37.69	37.99	1	2	32	43
37.36	37.53	37.8	35.86	37.69	37.99	1	2	32	43
37.36	37.53	37.8	35.86	37.69	37.99	1	2	32	43
37.36	37.53	37.8	35.86	37.69	37.99	1	2	32	43
37.36	37.53	37.8	35.86	37.69	37.99	1	2	32	43
37.36	37.53	37.8	35.86	37.69	37.99	1	2	32	43
37.36	37.53	37.79	35.86	37.69	37.99	1	2	32	43
37.36	37.53	37.79	35.86	37.69	37.99	1	2	32	43
37.36	37.53	37.79	35.86	37.69	37.99	1	2	32	43
37.36	37.53	37.79	35.86	37.69	37.98	1	2	32	43
37.36	37.53	37.8	35.86	37.69	37.98	1	2	32	43
37.36	37.56	37.36	35.86	37.69	37.98	1	2	32	43
NA	37.56	36.98	35.86	37.69	37.99	1	2	32	43
NA	37.56	37.39	35.86	37.69	38	1	2	32	43
NA	37.56	37.75	35.86	37.69	NA	1	2	32	43
NA	37.56	37.8	35.86	37.69	38	1	2	32	43
NA	NA	37.8	35.86	37.69	38	1	2	38	43
37.36	37.56	37.8	35.86	37.69	38	1	2	38	43
37.36	37.56	37.8	35.86	37.69	38.01	1	2	38	43
37.37	37.56	37.8	35.86	37.69	38.01	1	2	38	43
37.36	37.56	37.8	35.87	37.69	38.01	1	2	38	43
37.37	37.55	37.4	35.87	37.69	38.01	1	2	38	43
37.37	37.53	35.94	35.87	NA	38	1	2	38	43
37.37	37.53	34.13	35.87	37.69	38	1	2	38	43
37.37	37.53	32.91	35.87	NA	38	1	2	38	43
37.37	37.54	33.27	35.86	37.69	38	1	2	38	43
37.37	37.54	37.12	35.87	37.69	38	1	2	38	43
37.37	37.54	37.82	35.87	37.69	38	1	2	38	43
37.37	37.54	37.88	35.87	37.69	38	1	2	38	43
37.37	37.54	37.86	35.87	37.69	38	1	2	38	43
37.37	37.54	37.85	35.87	37.69	38	1	2	38	43
37.37	37.54	37.84	35.87	37.69	38	1	2	38	43
37.37	37.54	37.83	35.87	37.69	38	1	2	38	43
NA	37.54	37.81	NA	37.69	38	1	2	38	43
NA	37.55	37.8	35.87	37.69	38	1	2	38	43
NA	37.55	37.8	35.87	37.69	38	1	2	38	43
37.37	37.54	37.8	35.87	37.69	37.99	1	2	38	43
37.37	37.54	37.8	35.87	37.69	37.99	1	2	38	43
37.37	37.54	37.8	35.87	37.69	37.99	1	2	38	43
37.37	37.54	37.8	35.87	37.69	38	1	2	38	43
NA	37.56	37.8	35.87	37.69	38	1	2	38	43
37.37	37.56	37.8	35.88	37.69	38	1	2	38	43
NA	37.56	NA	35.88	37.69	38.01	1	2	38	43
37.37	37.56	37.8	35.88	37.69	38.01	1	2	38	43
37.37	37.56	37.8	35.88	37.69	38.01	1	2	38	43
37.37	37.56	37.8	35.86	37.69	38.01	1	2	38	43
37.37	37.56	37.8	35.86	37.69	38	1	2	38	43
37.37	37.56	37.8	35.86	37.69	38	1	2	38	43
37.37	37.56	37.8	35.86	37.69	38.02	1	2	38	43
37.37	37.56	37.8	35.86	37.7	38.02	1	2	38	43
37.37	37.54	37.81	35.85	37.71	38.02	1	2	38	43
37.37	37.54	37.81	35.85	37.71	38.02	1	2	38	43
37.37	37.54	37.81	35.85	37.7	38.02	1	2	38	43
37.37	37.54	37.81	35.87	37.69	38.02	1	2	38	43
37.37	37.55	37.81	35.87	37.69	38.02	1	2	38	43
37.37	37.55	37.81	35.87	37.69	NA	1	2	38	43
37.37	37.55	37.81	35.87	37.69	38.03	1	2	38	43
NA	NA	37.81	35.87	37.69	NA	1	2	38	43
NA	37.55	37.81	35.87	37.68	38.01	1	2	38	43
NA	37.55	37.81	35.87	37.68	38.01	1	2	38	43
NA	37.55	37.81	35.87	37.67	38.01	1	2	38	43
NA	37.55	37.81	35.87	37.68	38.01	1	2	38	43
NA	37.55	37.81	35.87	37.7	38.01	1	2	38	43
NA	37.55	37.31	35.87	37.7	38.02	1	2	38	43
NA	37.55	35.24	35.88	NA	38.02	1	2	38	43
NA	37.55	35.39	35.88	37.7	38.02	1	2	38	43
37.37	37.55	37.61	35.88	37.7	38.02	1	2	38	43
37.37	37.55	37.84	35.89	NA	38.01	1	2	38	43
37.37	37.55	37.85	35.89	37.7	38.01	1	2	38	43
37.37	37.55	37.84	35.89	37.7	38.01	1	2	38	43
37.38	37.55	37.83	35.89	37.7	38.01	1	2	38	43
37.38	37.55	37.83	35.87	37.7	38.02	1	2	38	43
37.38	37.55	37.83	35.87	37.7	38.02	1	2	38	43
37.38	37.55	37.83	35.87	37.7	38.01	1	2	38	43
37.38	37.55	37.83	35.87	37.7	38.01	1	2	38	43
37.38	37.55	37.83	35.87	37.7	38.02	1	2	38	43
37.38	37.55	37.83	NA	37.7	38.02	1	2	38	43
NA	37.55	37.83	35.86	37.7	38.02	1	2	38	43
37.38	37.55	37.83	35.86	37.7	38.02	1	2	38	43
37.38	37.55	37.82	35.86	37.7	38.02	1	2	38	43
37.38	37.55	37.82	35.86	37.7	38.02	1	2	38	43
37.38	37.55	37.8	35.88	37.7	38.01	1	2	38	43
37.38	37.55	37.8	35.88	37.7	38.01	1	2	38	43
37.38	37.55	NA	35.88	37.7	38.01	1	2	38	43
37.38	37.55	37.81	35.88	37.7	38.02	1	2	38	43
37.38	37.55	37.81	35.88	37.7	38.02	1	2	38	43
37.38	37.55	37.81	35.89	37.7	38.02	1	2	38	43
37.38	37.55	37.8	35.89	37.7	38.02	1	2	38	43
37.38	37.55	37.8	35.89	37.7	38.02	1	2	38	43
37.38	37.56	37.8	35.87	37.7	38.02	1	2	38	43
37.38	37.56	37.84	35.87	37.7	38.02	1	2	38	43
37.38	37.56	37.84	35.87	37.7	38.02	1	2	38	43
37.38	37.56	37.84	35.87	37.71	38.02	1	2	38	43
37.38	37.57	37.84	35.87	37.71	38.02	1	2	38	43
37.38	37.57	37.84	35.87	37.71	38.02	1	2	38	43
37.38	37.57	37.84	35.86	37.71	38.02	1	2	38	43
37.38	37.59	37.84	35.86	37.71	38.02	1	2	38	43
37.38	37.59	37.84	35.86	37.71	38.03	1	2	38	43
37.38	37.57	37.84	35.88	37.71	NA	1	2	38	43
37.38	37.58	37.85	35.88	37.71	38.03	1	2	38	43
37.38	NA	37.85	35.88	37.71	38.02	1	2	38	43
37.38	37.58	37.85	35.89	37.71	38.02	1	2	38	43
37.38	37.58	37.85	35.89	37.71	38.02	1	2	38	43
37.38	37.58	37.85	35.89	37.71	38.03	1	2	38	43
37.38	37.57	37.85	35.89	37.71	38.03	1	2	38	43
37.38	37.57	37.85	35.88	37.71	38.03	1	2	38	43
37.38	37.57	37.85	35.89	37.71	38.03	1	2	38	43
37.38	37.56	37.85	35.89	NA	38.03	1	2	38	43
37.38	37.56	37.85	35.89	37.71	38.03	1	2	38	43
37.38	37.56	37.85	35.89	37.71	38.03	1	2	38	43
37.38	37.56	37.85	35.89	37.71	38.03	1	2	38	43
37.38	37.56	37.85	35.89	37.71	38.03	1	2	38	43
37.38	37.56	37.86	35.89	37.71	38.03	1	2	38	43
37.38	37.56	37.86	35.89	37.71	38.03	1	2	38	43
37.38	37.56	37.85	35.89	37.71	38.03	1	2	38	43
37.38	37.56	37.85	35.89	37.71	38.03	1	2	38	43
37.38	37.56	37.86	35.89	37.72	38.03	1	2	38	43
37.38	37.56	37.86	35.89	37.72	38.05	1	2	38	43
37.38	37.56	37.86	NA	37.72	38.05	1	2	38	43
37.38	37.56	37.86	35.89	37.72	38.05	1	2	38	43
37.38	37.56	37.86	35.89	37.72	38.03	1	2	38	43
37.38	37.56	37.86	35.89	37.72	38.03	1	2	38	43
37.38	37.57	37.86	35.89	37.72	38.03	1	2	38	43
NA	37.57	37.86	35.89	37.72	38.03	1	2	38	43
37.38	37.57	37.86	35.89	37.72	38.03	1	2	38	43
37.38	37.57	NA	35.89	37.72	38.03	1	2	38	43
NA	37.57	37.85	35.89	37.72	38.03	1	2	38	43
37.38	37.57	NA	35.89	37.72	38.03	1	2	38	43
37.38	37.57	37.85	35.89	37.72	38.03	1	2	38	43
37.38	37.57	37.85	35.89	37.72	38.03	1	2	38	43
37.39	37.57	37.85	35.89	37.72	38.03	1	1	38	43
37.39	37.57	37.85	35.89	37.72	38.03	1	1	38	43
37.39	37.57	37.84	35.89	37.72	38.04	1	1	38	43
37.39	37.57	37.84	35.89	37.72	38.04	1	1	38	43
37.39	37.57	37.84	35.89	37.72	38.04	1	1	38	43
37.39	NA	37.84	35.89	37.72	38.04	1	1	38	43
37.39	37.57	37.84	35.89	37.72	38.04	1	1	38	43
37.39	37.57	37.84	35.89	37.73	38.04	1	1	38	43
37.39	37.58	37.85	35.9	37.73	38.04	1	1	38	43
37.39	37.58	37.85	35.9	37.73	NA	1	1	38	43
37.39	37.58	37.85	35.9	37.73	38.04	1	1	38	43
37.39	37.58	37.85	35.89	37.73	38.04	1	1	38	43
37.39	37.58	37.85	35.89	37.73	38.04	1	1	38	43
37.39	37.58	37.85	35.89	37.73	38.04	1	1	38	43
37.39	37.58	37.86	35.9	NA	38.04	1	1	38	43
37.4	37.58	37.86	35.9	37.73	38.04	1	1	38	43
37.4	37.58	37.86	35.9	37.73	38.04	1	1	38	43
37.4	37.58	37.86	35.9	37.73	38.04	1	1	38	43
37.4	37.58	37.86	35.9	37.73	38.04	1	1	38	43
37.4	37.58	37.86	35.9	NA	38.04	1	1	38	43
37.4	37.58	37.86	35.9	37.73	38.04	1	1	38	43
37.39	37.59	37.86	35.9	37.73	38.04	1	1	38	43
37.39	37.59	37.86	35.9	37.73	38.04	1	1	38	43
37.39	37.59	37.85	35.9	37.73	38.03	1	1	38	43
37.39	37.59	37.85	NA	37.73	38.03	1	1	38	43
37.39	37.59	37.85	35.9	37.74	38.03	1	1	38	43
37.39	37.59	37.85	35.9	37.74	38.05	1	1	38	43
37.39	37.58	37.85	35.9	37.74	38.05	1	1	38	43
37.39	37.58	37.87	NA	37.74	38.05	1	1	38	43
37.39	37.58	37.87	35.9	37.74	38.06	1	1	38	43
37.39	37.58	37.85	35.9	37.74	38.06	1	1	38	43
37.39	37.57	37.78	35.9	37.74	38.06	1	1	38	43
37.39	37.57	37.8	35.9	37.74	38.06	1	1	38	43
37.39	37.57	37.57	35.9	37.74	38.06	1	1	38	43
37.39	37.57	37.53	35.9	37.74	38.06	1	1	38	43
37.39	37.57	37.82	35.9	37.74	38.06	1	1	38	43
37.39	37.58	37.87	35.9	37.74	38.06	1	1	38	43
37.39	37.58	NA	35.9	37.74	38.06	1	1	38	43
NA	37.58	37.87	35.9	37.74	38.06	1	1	38	43
37.39	37.58	NA	35.9	37.74	38.06	1	1	38	43
37.39	37.59	37.87	35.9	37.74	38.06	1	1	38	43
37.39	37.59	37.87	35.9	37.74	38.06	1	1	38	43
37.39	37.59	37.87	35.9	37.74	38.06	1	1	38	43
37.39	NA	37.74	35.9	37.74	38.06	1	1	38	43
37.39	NA	36.82	35.9	37.75	38.06	1	1	38	43
37.39	NA	35.59	35.9	37.75	38.06	1	1	38	43
37.39	NA	35.05	35.9	37.74	38.06	1	1	38	43
37.39	NA	35.84	35.9	37.75	38.06	1	1	38	43
37.39	NA	36.75	35.9	37.75	NA	1	1	38	43
37.39	37.58	37.37	35.9	37.75	38.06	1	1	38	43
37.39	37.58	37.65	35.9	37.75	38.06	1	1	38	43
37.39	37.58	37.75	35.9	37.75	NA	1	1	38	43
37.39	37.58	37.85	35.9	37.75	38.06	1	1	38	43
37.39	NA	37.75	35.91	37.75	38.06	1	1	38	43
37.39	37.58	36.37	35.92	37.75	38.06	1	1	38	43
37.39	37.58	34.58	35.91	37.75	38.06	1	1	38	43
37.39	37.59	36.76	35.91	37.75	38.07	1	1	38	43
37.39	37.59	37.86	35.91	37.75	38.07	1	1	38	43
37.39	37.59	37.93	35.89	37.75	38.07	1	1	38	43
37.39	37.59	37.92	35.89	37.75	38.08	1	1	38	43
37.39	NA	37.92	35.9	NA	38.08	1	1	38	43
37.39	NA	37.91	35.9	37.75	38.08	1	1	38	43
37.39	NA	37.9	35.9	37.75	38.06	1	1	38	43
37.39	NA	37.89	35.89	NA	38.06	1	1	38	43
37.39	37.59	37.89	35.89	37.75	38.06	1	1	38	43
37.39	NA	37.89	35.89	37.75	38.06	1	1	38	43
37.39	NA	37.89	35.91	37.75	38.06	1	1	38	43
37.39	NA	37.89	35.91	37.76	38.05	1	1	38	43
37.39	NA	37.89	35.91	37.76	38.05	1	1	38	43
37.39	NA	37.89	35.91	37.76	38.05	1	1	38	43
37.39	37.59	37.89	35.91	37.76	38.05	1	1	38	43
37.39	37.59	37.89	NA	37.76	38.07	1	1	38	43
37.39	37.59	37.89	35.91	37.76	38.07	1	1	38	43
37.39	37.59	36.04	35.91	37.76	38.07	1	1	38	43
37.39	37.58	33.92	35.91	37.75	38.07	1	1	38	43
37.39	37.59	33.19	35.91	37.75	38.07	1	1	38	43
37.39	37.59	34.06	35.91	37.77	38.08	1	1	38	43
37.39	37.59	34.04	35.91	37.77	38.08	1	1	38	43
NA	37.59	33.9	35.91	37.77	38.08	1	1	38	43
37.39	37.59	NA	35.91	37.77	38.08	1	1	38	43
37.39	NA	35.84	35.91	37.77	38.06	1	1	38	43
37.39	37.59	NA	35.91	37.77	38.06	1	1	38	43
37.39	37.59	36.76	35.91	37.78	38.06	1	1	38	43
37.39	37.59	37.3	35.91	37.78	38.07	1	1	38	43
37.39	37.59	37.61	35.91	37.78	38.07	1	1	38	43
37.39	37.59	37.81	35.91	37.76	38.07	1	1	38	43
37.39	37.59	37.86	35.91	37.77	38.07	1	1	38	43
37.4	37.59	37.89	35.91	37.77	38.06	1	1	38	43
37.4	37.59	37.91	35.91	37.77	38.07	1	1	38	43
37.4	37.59	37.91	35.91	37.77	38.07	1	1	38	43
37.4	37.59	37.91	35.92	37.77	38.07	1	1	38	43
37.4	37.59	37.91	35.92	37.77	38.07	1	1	38	43
37.4	37.59	37.91	35.92	37.77	NA	1	1	38	43
37.4	37.59	37.9	35.92	37.77	38.07	1	1	38	43
37.4	37.59	37.9	35.9	37.77	38.07	1	1	38	43
37.4	37.59	37.92	35.9	37.77	38.06	1	1	38	43
37.4	NA	37.91	35.9	NA	38.06	1	1	38	43
37.4	37.59	37.91	35.9	37.77	38.06	1	1	38	43
37.4	37.59	37.9	35.9	37.77	38.08	1	1	38	43
37.4	37.59	37.9	35.89	NA	38.08	1	1	38	43
37.4	37.59	37.9	35.89	37.77	38.08	1	1	38	43
37.4	37.59	37.9	35.89	37.76	38.08	1	1	38	43
37.4	37.59	37.9	35.91	37.76	38.08	1	1	38	43
37.4	37.58	37.88	35.91	37.78	38.08	1	1	38	43
37.4	37.58	37.88	NA	37.78	38.08	1	1	38	43
37.4	37.58	37.88	35.91	37.78	38.08	1	1	38	43
37.4	37.58	37.88	35.91	37.79	38.08	1	1	38	43
37.4	37.58	37.88	35.91	37.79	38.08	1	1	38	43
37.4	37.59	37.88	NA	37.79	38.08	1	1	38	43
37.4	37.59	37.88	35.91	37.79	38.08	1	1	38	43
37.4	37.59	37.88	35.91	37.8	38.08	1	1	38	43
37.4	37.59	37.88	35.91	37.8	38.09	1	1	38	43
37.4	37.59	37.9	35.91	37.78	38.09	1	1	38	43
37.4	37.59	37.9	35.91	37.78	38.08	1	1	38	43
37.4	37.59	37.9	35.91	37.78	38.08	1	1	38	43
37.4	37.59	37.9	35.92	37.78	38.08	1	1	38	43
37.4	37.59	37.9	35.92	37.78	38.08	1	1	38	43
37.4	37.59	37.91	35.92	37.78	38.08	1	1	38	43
37.4	37.59	37.91	35.92	37.78	38.09	1	1	38	43
37.4	37.59	37.91	35.92	37.78	38.09	1	1	38	43
37.4	37.59	37.91	35.92	37.78	38.09	1	1	38	43
NA	37.59	37.91	35.92	37.78	38.09	1	1	38	43
37.4	37.59	NA	35.92	37.78	38.09	1	1	38	43
37.4	37.58	37.91	35.92	37.78	38.09	1	1	38	43
37.4	37.58	37.91	35.92	37.78	38.09	1	1	38	43
37.4	37.58	37.91	35.92	37.78	NA	1	1	38	43
37.4	37.58	37.91	35.92	37.78	38.09	1	1	43	43
37.4	37.58	37.92	35.92	37.78	38.09	1	1	43	43
37.4	37.58	37.92	35.92	37.78	NA	1	1	43	43
37.4	37.58	37.92	35.92	37.78	38.09	1	1	43	43
37.4	37.58	37.92	35.92	37.78	38.09	1	1	43	43
37.4	37.58	37.88	35.92	37.78	38.1	1	1	43	43
37.4	37.58	37.88	35.92	37.8	38.1	1	1	43	43
37.4	37.59	37.88	35.92	37.8	38.1	1	1	43	43
37.4	37.59	37.89	35.92	37.8	38.08	1	1	43	43
37.4	37.59	37.89	35.92	37.8	38.08	1	1	43	43
37.4	37.59	37.88	35.92	37.8	38.08	1	1	43	43
37.4	NA	37.87	35.92	37.8	38.08	1	1	43	43
37.4	37.59	37.88	35.92	37.8	38.09	1	1	43	43
37.4	37.59	37.92	35.92	37.8	38.08	1	1	43	43
37.4	37.59	37.92	35.92	37.8	38.07	1	1	43	43
37.4	37.59	37.92	35.92	37.8	38.07	1	1	43	43
37.4	37.59	37.92	35.92	37.8	38.07	1	1	43	43
37.4	37.59	37.92	35.92	37.8	38.1	1	1	43	43
37.4	37.59	37.92	35.92	37.8	38.1	1	1	43	43
37.4	37.59	37.92	35.92	37.8	38.1	1	1	43	43
37.4	37.59	37.92	35.92	NA	38.1	1	1	43	43
37.4	37.58	37.92	35.92	37.8	38.1	1	1	43	43
37.4	37.58	37.92	35.92	37.8	38.11	1	1	43	43
37.4	37.58	37.92	35.92	37.8	38.11	1	1	43	43
37.4	37.58	37.92	35.92	37.8	38.11	1	1	43	43
37.4	37.58	37.92	35.92	37.8	38.11	1	1	43	43
37.4	37.57	37.92	35.92	37.8	38.09	1	1	43	43
37.4	37.57	37.92	35.92	37.8	38.09	1	1	43	43
37.4	37.57	37.92	NA	37.8	38.09	1	1	43	43
37.4	37.56	37.92	35.92	37.8	38.09	1	1	43	43
NA	37.57	37.92	NA	37.8	38.09	1	1	43	43
37.4	37.58	37.93	35.92	37.8	38.08	1	1	43	43
37.4	37.58	37.93	35.92	37.8	38.08	1	1	43	43
37.4	37.58	37.93	35.92	37.8	38.08	1	1	43	43
NA	37.58	NA	35.93	37.81	38.1	1	1	43	43
37.4	37.58	37.93	35.93	37.81	38.1	1	1	43	43
37.4	37.58	NA	35.94	37.81	38.1	1	1	43	43
37.4	37.58	37.94	35.93	37.81	38.1	1	1	43	43
37.41	37.58	NA	35.94	37.81	38.1	1	1	43	43
37.41	37.58	37.94	35.94	37.81	38.1	1	1	43	43
37.41	37.57	37.94	35.92	37.81	38.11	1	1	43	43
37.41	37.57	37.9	35.92	37.81	38.11	1	1	43	43
37.41	37.57	37.9	35.92	37.81	38.11	1	1	43	43
37.41	37.57	37.9	35.92	37.81	38.09	1	1	43	43
37.41	37.57	37.9	35.92	37.81	38.09	1	1	43	43
37.41	37.57	37.9	35.91	37.81	38.09	1	1	43	43
37.41	37.57	37.89	35.91	37.81	38.1	1	1	43	43
37.41	37.57	37.89	35.91	37.81	38.1	1	1	43	43
37.41	37.57	37.89	35.93	37.81	38.09	1	1	43	43
37.41	37.58	37.93	35.93	37.81	38.09	1	1	43	43
37.41	37.58	37.93	35.93	37.81	38.09	1	1	43	43
37.41	37.58	37.93	35.93	37.81	NA	1	1	43	43
37.41	NA	37.93	35.93	37.81	38.09	1	1	43	43
37.41	37.58	37.93	35.93	37.81	38.11	1	1	43	43
37.41	NA	37.93	35.94	37.81	38.11	1	1	43	43
37.41	37.58	37.93	35.94	37.81	38.11	1	1	43	43
37.41	37.58	37.93	35.94	37.81	38.11	1	1	43	43
37.41	37.58	37.93	35.92	NA	38.11	1	1	43	43
37.41	37.58	37.93	35.92	37.82	38.12	1	1	43	43
37.41	37.58	37.93	35.92	37.82	38.12	1	1	43	43
37.41	37.58	37.93	35.92	37.82	38.12	1	1	43	43
37.41	37.58	37.93	35.92	NA	38.12	1	1	43	43
37.41	37.58	37.93	35.91	37.82	38.1	1	1	43	43
37.41	37.58	37.93	35.91	37.82	38.1	1	1	43	43
37.41	37.58	37.93	35.91	37.82	38.1	1	1	43	43
37.41	37.57	37.93	35.91	37.82	38.1	1	1	43	43
37.41	37.57	37.93	35.93	37.82	38.1	1	1	43	43
37.41	37.57	37.93	35.93	37.82	38.1	1	1	43	43
NA	37.57	37.93	35.93	37.82	38.1	1	1	43	43
37.41	37.57	37.94	35.93	37.82	38.1	1	1	43	43
37.41	37.57	37.94	35.93	37.82	38.1	1	1	43	43
37.41	37.57	37.94	35.93	37.82	38.1	1	1	43	43
37.41	37.57	37.95	NA	37.82	38.1	1	1	43	43
37.41	37.57	37.95	35.93	37.82	38.11	1	1	43	43
37.41	37.57	37.94	35.93	37.82	38.11	1	1	43	43
37.41	37.57	37.94	35.93	37.82	38.11	1	1	43	43
37.41	37.57	37.92	35.93	37.82	38.11	1	1	43	43
NA	37.56	37.92	35.93	37.82	38.11	1	1	43	43
37.41	37.57	37.92	35.93	37.83	38.11	1	1	43	43
NA	37.57	37.93	35.93	37.83	38.11	1	1	43	43
37.41	37.57	NA	35.93	37.83	38.11	1	1	43	43
37.41	37.57	37.93	35.93	37.83	38.11	1	1	43	43
37.41	37.57	37.92	35.93	37.82	38.11	1	1	43	43
37.41	37.57	37.92	35.93	37.82	38.11	1	1	43	43
37.41	37.58	37.92	35.93	37.83	38.1	1	1	43	43
37.41	37.58	37.94	35.93	37.83	38.1	1	1	43	43
37.41	37.58	37.94	35.93	37.83	38.1	1	1	43	43
37.42	37.58	37.94	35.94	37.83	38.1	1	1	43	43
37.42	37.58	37.94	35.94	37.83	38.12	1	1	43	43
37.41	37.57	37.94	35.94	37.83	38.12	1	1	43	43
37.41	37.57	37.94	35.94	37.83	38.12	1	1	43	43
37.41	37.57	37.94	35.93	37.83	38.12	1	1	43	43
37.41	37.57	37.94	35.93	37.83	38.12	1	1	43	43
37.41	NA	37.94	35.94	37.83	NA	1	1	43	43
37.42	37.57	37.95	35.94	37.83	38.12	1	1	43	43
37.42	NA	37.95	35.94	37.83	38.12	1	1	43	43
37.42	37.56	37.95	35.94	37.83	38.12	1	1	43	43
37.42	37.56	37.95	35.94	37.84	38.12	1	1	43	43
37.42	37.57	37.95	35.94	37.84	38.12	1	1	43	43
37.42	37.57	37.95	35.94	37.84	38.12	1	1	43	43
37.42	37.57	37.95	35.94	37.84	38.12	1	1	43	43
37.42	37.57	37.95	35.94	37.85	38.12	1	1	43	43
37.42	37.57	37.95	35.94	37.84	38.12	1	1	43	43
37.42	37.57	37.95	35.94	37.84	38.13	1	1	43	43
37.42	37.57	37.95	35.94	NA	38.13	1	1	43	43
37.42	37.57	37.95	35.94	37.84	38.13	1	1	43	43
37.42	37.57	37.95	35.94	37.84	38.11	1	1	43	43
37.42	37.57	37.95	35.94	37.84	38.11	1	1	43	43
37.42	37.57	37.95	35.94	37.84	38.11	1	1	43	43
37.42	37.57	37.95	35.94	37.84	38.13	1	1	43	43
37.42	37.57	37.95	35.94	37.84	38.13	1	1	43	43
37.42	37.57	37.95	35.94	37.84	38.13	1	1	43	43
37.42	37.57	37.95	NA	37.84	38.13	1	1	43	43
37.42	37.56	37.95	35.94	37.84	38.13	1	1	43	43
37.42	37.56	37.95	35.94	37.85	38.13	1	1	43	43
37.42	37.56	37.95	35.94	37.85	38.13	1	1	43	43
37.42	37.56	37.96	35.94	37.85	38.13	1	1	43	43
37.42	37.57	NA	35.95	37.85	38.13	1	1	43	43
37.42	37.57	37.95	35.95	37.85	38.13	1	1	43	43
NA	37.57	NA	35.95	37.85	38.13	1	1	43	43
37.42	37.57	37.95	35.93	37.85	38.13	1	1	43	43
37.42	37.57	37.95	35.93	37.85	38.13	1	1	43	43
37.42	37.57	37.95	35.93	37.85	38.13	1	1	43	43
37.42	37.56	37.95	35.93	37.85	38.13	1	1	43	43
37.42	37.56	37.96	35.93	37.85	38.13	1	1	43	43
37.42	37.56	37.96	35.93	37.85	38.13	1	1	43	43
37.42	37.56	37.96	35.92	37.85	38.13	1	1	43	43
37.42	37.56	37.96	35.92	37.85	38.13	1	1	43	43
37.42	37.56	37.96	35.92	37.85	38.13	1	1	43	43
37.42	37.56	37.96	35.94	37.85	38.13	1	1	43	43
37.42	37.56	37.94	35.94	37.85	38.13	1	1	43	43
37.42	37.55	37.94	35.94	37.85	38.13	1	1	43	43
37.42	37.55	37.94	35.94	37.86	38.13	1	1	43	43
37.42	NA	37.94	35.95	37.86	38.13	1	1	43	43
37.42	37.55	37.94	35.95	37.86	38.13	1	1	43	43
37.42	37.55	37.94	35.95	37.86	NA	1	1	43	43
37.42	NA	37.94	35.95	37.86	38.13	1	1	43	43
37.42	37.56	37.94	35.95	37.86	38.13	1	1	43	43
37.42	37.56	37.94	35.95	37.86	38.14	1	1	43	43
37.42	37.56	37.94	35.95	37.86	38.14	1	1	43	43
37.42	37.56	37.94	35.95	37.86	38.13	1	1	43	43
37.42	37.56	37.94	35.95	NA	38.14	1	1	43	43
37.42	37.56	37.94	35.95	37.86	38.14	1	1	43	43
37.42	37.57	37.94	35.95	37.86	38.14	1	1	43	43
37.42	37.57	37.94	35.95	NA	38.14	1	1	43	43
37.42	37.57	37.94	35.95	37.86	38.14	1	1	43	43
37.42	37.57	37.94	35.95	NA	38.14	1	1	43	43
37.42	37.56	37.94	35.95	37.86	38.14	1	1	43	43
37.42	37.56	37.95	35.95	37.86	38.14	1	1	43	43
37.42	37.56	37.95	35.95	37.86	38.14	1	1	43	43
37.42	37.56	37.95	35.95	37.86	38.14	1	1	43	43
37.42	37.56	37.95	35.95	37.86	38.14	1	1	43	43
37.42	37.55	37.95	35.95	37.87	38.14	1	1	43	43
37.42	37.55	37.96	35.95	37.87	38.14	1	1	43	43
37.42	37.55	37.96	NA	37.87	38.14	1	1	43	43
37.42	37.55	37.96	35.95	37.87	38.14	1	1	43	43
37.42	37.56	37.96	NA	37.87	38.14	1	1	43	43
NA	37.56	37.96	35.95	37.87	38.14	1	1	43	43
37.42	37.56	37.96	35.95	37.87	38.14	1	1	43	43
37.42	37.56	37.96	35.95	37.87	38.14	1	1	43	43
37.42	37.56	37.96	35.95	37.87	38.14	1	1	43	43
37.42	37.56	NA	35.95	37.87	38.14	1	1	43	43
NA	37.57	37.96	35.95	37.87	38.14	1	1	43	43
37.42	37.57	NA	35.95	37.87	38.14	1	1	43	43
37.43	37.57	37.96	35.95	37.87	38.15	1	1	43	43
37.43	37.57	37.96	35.95	37.87	38.14	1	1	43	43
37.43	37.56	37.96	35.95	37.87	38.13	1	1	43	43
37.43	37.56	37.96	35.95	37.87	38.13	1	1	43	43
37.43	37.56	37.96	35.95	37.88	38.13	1	1	43	43
37.43	37.56	37.97	35.95	37.88	38.15	1	1	43	43
37.43	37.56	37.97	35.95	37.88	38.15	1	1	43	43
37.43	37.56	37.97	35.95	37.88	38.15	1	1	43	43
37.43	37.56	37.97	35.95	37.88	38.15	1	1	43	43
37.43	NA	37.96	35.95	37.88	38.15	1	1	43	43
37.43	37.56	37.96	35.95	37.88	38.16	1	1	43	43
37.43	37.56	37.96	35.95	37.88	38.16	1	1	43	43
37.43	NA	37.96	35.95	37.88	NA	1	1	43	43
37.43	37.56	37.96	35.95	37.88	38.16	1	1	43	43
37.43	37.56	37.96	35.95	37.88	38.15	1	1	43	43
37.43	37.56	37.96	35.95	37.88	38.15	1	1	43	43
37.43	37.56	37.96	35.95	37.88	38.15	1	1	43	43
37.43	37.56	37.96	35.95	37.88	38.15	1	1	43	43
37.43	37.56	37.96	35.95	37.88	38.15	1	1	43	43
37.43	37.56	37.96	35.95	NA	38.15	1	1	43	43
37.43	37.56	37.96	35.95	37.88	38.15	1	1	43	43
37.43	37.56	37.96	35.95	NA	38.15	1	1	43	43
37.43	37.56	37.96	35.96	37.89	38.15	1	1	43	43
37.43	37.56	37.95	35.96	37.89	38.15	1	1	43	43
37.43	37.56	37.95	35.96	37.89	38.15	1	1	43	43
37.43	37.43	37.94	35.95	37.89	38.15	1	1	43	43
37.43	37.38	37.94	35.95	37.89	38.15	1	1	43	43
37.43	37.34	37.94	35.95	37.89	38.15	1	1	43	43
37.43	37.37	37.96	35.96	37.89	38.15	1	1	43	43
37.43	37.52	37.96	35.96	37.89	38.15	1	1	43	43
37.43	37.55	37.96	NA	37.89	38.15	1	1	43	43
37.43	37.55	37.96	35.96	37.89	38.15	1	1	43	43
37.43	37.55	37.98	NA	37.89	38.15	1	1	43	43
37.43	37.55	37.98	35.96	37.89	38.15	1	1	43	43
37.43	37.55	37.98	35.96	37.89	38.15	1	1	43	43
37.43	37.55	37.98	NA	37.89	38.16	1	1	43	43
37.43	37.55	37.98	35.96	37.89	38.16	1	1	43	43
37.43	37.55	37.96	35.96	37.89	38.15	1	1	43	43
37.43	37.55	37.96	35.96	37.89	38.15	1	1	43	43
37.43	37.55	NA	35.96	37.89	38.15	1	1	43	43
37.43	37.55	NA	35.96	37.89	38.15	1	1	43	43
NA	37.55	NA	35.96	37.91	38.16	1	1	43	43
37.43	37.55	NA	35.96	37.91	38.16	1	1	43	43
37.43	37.55	NA	35.96	37.89	NA	1	1	43	43
37.43	37.56	NA	35.96	37.91	38.16	1	1	43	43
37.43	37.56	NA	35.96	37.91	38.16	1	1	43	43
37.43	37.55	NA	35.96	37.91	38.16	1	1	43	43
37.43	37.56	NA	35.96	37.91	38.15	1	1	43	43
37.43	37.56	NA	35.96	37.91	38.15	1	1	43	43
37.43	37.56	NA	35.96	37.91	38.17	1	1	43	43
37.43	37.55	NA	35.96	37.91	38.17	1	1	43	43
37.43	37.53	NA	35.96	37.91	NA	1	1	43	43
37.43	37.41	NA	35.96	37.9	38.17	1	1	43	43
37.43	37.42	NA	35.96	37.9	38.17	1	1	43	43
37.43	37.52	NA	35.96	37.91	NA	1	1	43	43
37.43	37.56	NA	35.96	37.91	38.17	1	1	43	43
37.43	37.56	NA	35.96	37.91	38.18	1	1	43	43
37.43	NA	NA	35.96	37.91	38.19	1	1	43	43
37.44	37.56	NA	35.96	37.91	38.19	1	1	43	43
37.44	37.56	NA	35.96	37.92	38.16	1	1	43	43
37.44	37.56	NA	35.96	37.92	38.16	1	1	43	43
37.44	37.56	NA	35.96	37.93	38.16	1	1	43	43
37.44	37.56	NA	35.96	37.93	38.16	1	1	43	43
37.44	37.56	NA	35.96	NA	38.17	1	1	43	43
37.44	37.56	NA	35.96	37.92	38.17	1	1	43	43
37.44	37.56	NA	35.96	NA	38.17	1	1	43	43
37.44	37.56	NA	35.97	37.92	38.16	1	1	43	43
37.44	37.56	NA	35.97	37.92	38.17	1	1	43	43
37.44	37.56	NA	35.97	37.92	38.17	1	1	43	43
37.44	37.56	NA	35.97	37.92	38.17	1	1	43	43
37.44	37.56	NA	35.96	37.92	38.17	1	1	43	43
37.44	37.56	NA	35.96	37.92	38.17	1	1	43	43
37.44	37.56	NA	35.96	37.92	38.17	1	1	43	43
37.44	37.56	NA	35.96	37.92	38.16	1	1	43	43
37.44	37.56	NA	35.96	37.92	38.16	1	1	43	43
37.44	37.56	NA	NA	37.92	38.16	1	1	43	43
37.44	37.56	NA	35.97	37.92	38.16	1	1	43	43
37.44	37.56	NA	35.97	37.93	38.17	1	1	43	43
37.44	37.42	NA	35.97	37.93	38.17	1	1	43	43
37.44	36.57	NA	35.97	37.92	38.17	1	1	43	43
37.44	35.04	NA	35.96	37.92	38.17	1	1	43	43
NA	34.54	NA	35.97	37.93	38.17	1	1	43	43
37.44	37.49	NA	35.97	37.93	38.17	1	1	43	43
NA	37.56	NA	35.97	37.93	38.17	1	1	43	43
37.44	37.58	NA	35.97	37.93	38.17	1	1	43	43
37.44	37.6	NA	35.97	37.93	38.17	1	1	43	43
37.44	37.56	NA	35.97	37.93	38.17	1	1	43	43
37.44	36.01	NA	35.97	37.93	38.17	1	1	43	43
37.44	34.9	NA	35.97	37.93	38.17	1	1	43	43
37.44	36.27	NA	35.97	37.93	38.17	1	1	43	43
37.44	37.51	NA	35.97	37.93	38.17	1	1	43	43
37.44	37.53	NA	35.97	37.93	38.17	1	1	43	43
37.44	37.57	NA	35.97	37.93	38.17	1	1	43	43
37.44	37.11	NA	35.97	37.93	38.17	1	1	43	43
37.44	36.09	NA	35.97	37.93	38.17	1	1	43	43
37.44	35.52	NA	35.97	37.93	38.17	1	1	43	43
37.44	35.89	NA	35.97	37.93	NA	1	1	43	43
37.44	NA	NA	35.97	37.93	38.18	1	1	43	43
37.44	36.99	NA	35.97	NA	38.18	1	1	43	43
37.44	NA	NA	35.97	37.93	38.18	1	1	43	43
37.44	37.29	NA	35.97	37.93	38.18	1	1	43	43
37.44	37.43	NA	35.97	NA	38.18	1	1	43	43
37.44	37.53	NA	35.97	37.94	38.18	1	1	43	43
37.44	37.56	NA	35.97	37.94	38.18	1	1	43	43
37.44	37.59	NA	35.97	37.94	38.18	1	1	43	43
37.44	37.6	NA	35.97	37.94	38.18	1	1	43	43
37.44	37.6	NA	35.97	37.94	38.18	1	1	43	43
37.44	37.59	NA	35.97	37.94	38.18	1	1	43	43
37.44	37.59	NA	35.97	37.94	38.18	1	1	43	43
37.44	37.6	NA	NA	37.94	38.18	1	1	43	43
37.44	37.6	NA	35.97	37.94	38.18	1	1	43	43
NA	37.59	NA	NA	37.94	38.18	1	1	43	43
37.44	37.58	NA	35.97	37.94	38.18	1	1	43	43
37.44	37.58	NA	35.97	37.94	38.18	1	1	43	43
37.44	37.58	NA	35.97	37.94	38.18	1	1	43	43
NA	37.57	NA	35.97	37.94	38.18	1	1	43	43
37.45	37.57	NA	35.97	37.94	38.18	1	1	43	43
37.45	37.57	NA	35.97	37.94	38.18	1	1	43	43
37.45	37.57	NA	35.97	37.95	38.18	1	1	43	43
37.45	37.57	NA	35.97	37.95	38.18	1	1	43	43
37.45	37.57	NA	35.97	37.95	38.18	1	1	43	43
37.45	37.57	NA	35.97	37.95	38.18	1	1	43	43
37.45	37.59	NA	35.97	37.95	38.18	1	1	43	43
37.45	37.59	NA	35.97	37.95	38.18	1	1	43	43
37.45	37.57	NA	35.97	37.95	38.2	1	1	43	43
NA	37.57	NA	35.97	37.95	38.2	1	1	43	43
37.45	37.57	NA	35.97	37.95	38.2	1	1	43	43
NA	37.57	NA	35.97	37.95	38.21	1	1	43	43
37.45	37.57	NA	35.97	37.95	38.21	1	1	43	43
NA	37.57	NA	35.97	37.95	38.21	1	1	43	43
NA	37.57	NA	35.98	37.95	38.19	1	1	43	43
NA	37.56	NA	35.98	37.95	NA	1	1	43	43
NA	37.56	NA	35.98	37.95	38.19	1	1	43	43
NA	37.57	NA	35.97	37.94	38.19	1	1	43	43
NA	37.57	NA	35.97	37.94	38.19	1	1	43	43
NA	37.56	NA	35.97	37.95	38.19	1	1	43	43
NA	37.57	NA	35.98	37.95	38.19	1	1	43	43
NA	37.56	NA	35.98	37.95	38.19	1	1	43	43
NA	37.56	NA	35.98	37.96	38.19	1	1	43	43
NA	37.56	NA	35.98	37.96	38.19	1	1	43	43
NA	NA	NA	35.98	37.96	38.19	1	1	43	43
NA	37.56	NA	35.98	37.96	38.19	1	1	43	43
NA	37.56	NA	35.98	37.96	38.19	1	1	43	43
NA	37.56	NA	35.98	37.96	38.19	1	1	43	43
NA	37.56	NA	35.98	37.96	38.19	1	1	43	43
NA	37.56	NA	35.98	37.96	38.18	1	1	43	43
NA	37.56	NA	35.98	37.96	38.18	1	1	43	43
NA	37.56	NA	35.98	37.96	38.18	1	1	43	43
NA	37.56	NA	35.98	NA	38.18	1	1	43	43
NA	37.56	NA	35.98	37.96	38.2	1	1	43	43
NA	37.56	NA	35.98	37.96	38.2	1	1	43	43
NA	37.56	NA	35.98	37.97	38.2	1	1	43	43
NA	37.56	NA	35.98	37.97	38.2	1	1	43	43
NA	37.56	NA	35.98	37.97	38.21	1	1	43	43
NA	37.56	NA	35.98	37.96	38.21	1	1	43	43
NA	37.56	NA	35.98	37.96	38.21	1	1	43	43
NA	37.56	NA	NA	37.96	38.21	1	1	43	43
NA	37.57	NA	35.98	37.96	38.21	1	1	43	43
NA	37.57	NA	35.98	37.96	38.21	1	1	43	43
NA	37.57	NA	35.97	37.96	38.21	1	1	43	43
NA	37.59	NA	NA	37.95	38.21	1	1	43	43
NA	37.59	NA	35.97	37.96	38.21	1	1	43	43
NA	37.57	NA	35.97	37.97	38.21	1	1	43	43
NA	37.57	NA	35.97	37.97	38.21	1	1	43	43
NA	37.57	NA	35.97	37.97	38.21	1	1	43	43
NA	37.57	NA	35.98	37.97	38.21	1	1	43	43
NA	37.57	NA	35.98	37.97	38.21	1	1	43	43
NA	37.57	NA	35.98	37.97	38.21	1	1	43	43
NA	37.57	NA	35.98	37.97	38.21	1	1	43	43
NA	37.57	NA	35.98	37.97	38.21	1	1	43	43
NA	37.56	NA	35.98	37.97	38.21	1	1	43	43
NA	37.56	NA	35.98	37.97	38.21	1	1	43	43
NA	37.57	NA	35.98	37.97	38.21	1	1	43	43
NA	37.57	NA	35.98	37.97	38.21	1	1	43	43
NA	37.57	NA	35.98	37.97	38.21	1	1	43	43
NA	37.57	NA	35.98	37.97	38.21	1	1	43	43
NA	37.56	NA	35.98	37.97	38.21	1	1	43	43
NA	37.56	NA	35.98	37.97	38.21	1	1	43	43
NA	37.56	NA	35.98	37.98	38.21	1	1	43	43
NA	37.56	NA	35.98	37.98	38.21	1	1	43	43
NA	37.56	NA	35.98	37.97	NA	1	1	43	43
NA	NA	NA	35.98	37.97	38.21	1	1	43	43
NA	37.56	NA	35.98	37.97	38.21	1	1	43	43
NA	NA	NA	35.98	37.98	38.21	1	1	43	43
NA	37.56	NA	35.98	37.98	38.21	1	1	43	43
37.46	37.56	NA	35.99	37.98	38.21	1	1	43	43
37.46	37.56	NA	35.99	37.98	38.21	1	1	43	43
37.46	37.57	NA	35.99	37.98	38.22	1	1	43	43
37.46	37.57	NA	35.99	37.98	38.22	1	1	43	43
37.46	37.57	NA	35.97	37.98	38.22	1	1	43	43
37.46	37.59	NA	35.97	NA	38.22	1	1	43	43
37.46	37.59	NA	35.97	37.98	38.22	1	1	43	43
37.46	37.57	NA	35.99	37.98	38.22	1	1	43	43
37.46	37.57	NA	35.99	37.98	38.22	1	1	43	43
37.46	37.57	NA	35.97	37.98	38.22	1	1	43	43
37.46	37.57	NA	35.97	37.98	38.22	1	1	43	43
37.46	37.56	NA	35.97	37.98	38.22	1	1	43	43
37.46	37.56	NA	NA	37.98	38.22	1	1	43	43
37.46	37.56	NA	35.98	37.98	38.22	1	1	43	43
37.46	37.56	NA	35.98	37.98	38.23	1	1	43	43
37.46	37.56	NA	35.99	37.98	38.23	1	1	43	43
37.46	37.56	NA	35.99	37.98	38.23	1	1	43	43
37.46	37.56	NA	NA	37.98	38.21	1	1	43	43
37.46	37.56	NA	35.99	37.99	38.21	1	1	43	43
NA	37.56	NA	35.99	37.99	38.21	1	1	43	43
37.46	37.56	NA	35.99	37.98	38.21	1	1	43	43
37.46	37.56	NA	35.99	37.99	38.21	1	1	43	43
NA	37.56	NA	35.99	37.99	38.2	1	1	43	43
37.46	37.56	38.03	35.99	37.99	38.2	1	1	43	43
37.46	37.55	NA	35.99	37.99	38.2	1	1	43	43
37.46	37.55	38.03	35.99	37.99	38.2	1	1	43	43
37.46	37.56	38.03	35.99	37.99	38.22	1	1	43	43
37.46	37.56	38.03	35.99	37.99	38.22	1	1	43	43
37.46	37.56	38.04	NA	37.99	38.22	1	1	43	43
37.46	37.56	38.04	NA	37.99	38.23	1	1	43	43
37.46	37.56	NA	NA	37.99	38.23	1	1	43	43
37.46	37.56	38.04	NA	37.99	38.23	1	1	43	43
37.46	37.56	38.03	NA	37.99	38.23	1	1	43	43
37.46	37.56	38.04	NA	37.99	38.23	1	1	43	43
37.46	37.56	38.04	36	37.99	38.23	1	1	43	43
37.46	37.56	38.04	36	37.99	38.23	1	1	43	43
37.46	37.56	38.04	36	37.99	NA	1	1	43	43
37.46	37.56	38.04	35.99	37.99	38.23	1	1	43	43
37.46	37.56	38.04	35.97	37.99	38.23	1	1	43	43
37.46	NA	38.04	35.97	37.99	38.23	1	1	43	43
37.46	37.57	38.04	35.99	37.99	38.23	1	1	43	43
37.46	37.57	38.06	35.99	37.99	38.23	1	1	43	43
37.46	37.57	38.06	35.99	37.99	38.23	1	1	43	43
37.46	37.57	38.06	NA	38	38.23	1	1	43	43
37.46	37.59	38.06	NA	38	38.23	1	1	43	43
37.46	37.57	38.06	NA	NA	38.23	1	1	43	43
37.46	37.57	38.06	NA	38	38.23	1	1	43	43
37.46	37.57	38.06	NA	38	38.23	1	1	43	43
37.46	37.57	38.06	NA	38	38.23	1	1	43	43
37.46	37.57	38.06	35.99	38	38.23	1	1	43	43
37.46	37.57	38.04	35.99	38	38.24	1	1	43	43
37.46	37.56	38.04	35.99	38	38.24	1	1	43	43
37.46	37.56	38.04	36	38	38.24	1	1	43	43
37.46	37.56	38.04	36	38	38.22	1	1	43	43
37.46	37.56	38.04	NA	38	38.22	1	1	43	43
37.46	37.56	38.04	NA	38	38.22	1	1	43	43
37.46	37.56	38.04	36	38	38.23	1	1	43	43
37.46	37.56	38.04	36	38	38.23	1	1	43	43
37.46	37.56	38.06	NA	38	38.22	1	1	43	43
37.46	37.56	38.06	36	38	38.22	1	1	43	43
37.46	37.56	38.06	36	38	38.22	1	1	43	43
37.46	37.56	38.06	36	38	38.22	1	1	43	43
NA	37.56	38.07	36	38.02	38.24	1	1	43	43
37.46	37.56	38.07	36	38.02	38.24	1	1	43	43
NA	37.56	38.07	36	38	38.24	1	1	43	43
37.46	37.56	38.06	36	38	38.24	1	1	43	43
37.46	37.56	38.06	36	38	38.24	1	1	43	43
37.46	37.55	38.04	36	38.02	38.24	1	1	43	43
37.46	37.56	NA	36	38.02	38.24	1	1	43	43
37.46	37.56	38.05	36	38.02	38.24	1	1	43	43
37.46	37.56	38.05	36	38.02	38.24	1	1	43	43
37.46	37.56	38.05	36	38.02	38.24	1	1	43	43
37.46	37.55	38.05	36	38.02	38.24	1	1	43	43
37.46	37.55	38.05	36	38.02	38.24	1	1	43	43
37.46	37.56	38.05	36	38.02	38.24	1	1	43	43
37.46	37.56	38.05	36	38.02	38.24	1	1	43	43
37.46	37.56	38.04	36	38.02	38.24	1	1	43	43
37.46	37.56	38.07	36	38.02	38.24	1	1	43	43
37.46	37.56	38.07	36	38.02	NA	1	1	43	43
37.46	37.56	38.07	36	38.02	38.24	1	1	43	43
37.46	NA	38.07	36	38.02	38.24	1	1	43	43
37.46	37.56	38.07	36	38.02	38.24	1	1	43	43
37.46	37.56	38.07	36	38.02	38.24	1	1	43	43
37.46	37.56	38.07	36	38.02	38.24	1	1	43	43
37.46	37.56	38.07	36	38.02	38.24	1	1	43	43
37.46	37.56	38.06	36	38.02	38.25	1	1	43	43
37.46	37.56	38.06	NA	NA	38.25	1	1	43	43
37.46	37.56	38.06	NA	38.03	38.24	1	1	43	43
37.46	37.56	38.05	NA	38.03	38.24	1	1	43	43
37.46	37.56	38.05	NA	NA	38.24	1	1	43	43
37.46	37.56	38.05	36.01	38.03	38.24	1	1	43	43
37.46	37.56	38.06	36.01	38.03	38.24	1	1	43	43
37.46	37.56	38.06	36	38.03	38.25	1	1	43	43
37.46	37.56	38.06	36.01	38.03	38.25	1	1	43	43
37.46	37.56	38.07	36.01	38.03	38.25	1	1	43	43
37.47	37.56	38.07	35.81	38.03	38.25	1	1	43	43
37.47	37.56	38.08	35.67	38.03	38.25	1	1	43	43
37.47	37.56	38.08	35.84	38.03	38.25	1	1	43	43
37.47	37.57	38.09	NA	38.03	38.25	1	1	43	43
37.47	37.57	38.1	35.98	38.03	38.25	1	1	43	43
37.47	37.57	38.1	36.01	38.03	38.25	1	1	43	43
37.47	37.57	38.11	36.01	38.03	38.25	1	1	43	43
37.47	37.57	38.11	36.01	38.03	38.25	1	1	43	43
37.47	37.57	38.1	35.69	38.03	38.26	1	1	43	43
NA	37.57	38.11	35.09	38.03	38.26	1	1	43	43
37.47	37.57	38.11	34.91	38.03	38.26	1	1	43	43
NA	37.57	38.11	35.38	38.03	38.26	1	1	43	43
37.47	37.57	38.11	35.66	38.04	38.25	1	1	43	43
37.47	37.57	38.11	35.87	38.04	38.25	1	1	43	43
37.47	37.57	38.11	35.95	38.02	38.25	1	1	43	43
37.47	37.57	38.11	35.18	38.02	38.25	1	1	43	43
37.47	37.59	38.1	33.59	38.02	38.25	1	1	43	43
37.47	37.59	NA	33.7	38.03	38.25	1	1	43	43
37.47	37.57	38.12	34.91	38.04	38.25	1	1	43	43
37.47	37.57	38.12	35.91	38.04	38.25	1	1	43	43
37.47	37.57	38.12	36.02	38.04	38.25	1	1	43	43
37.47	NA	38.12	36	38.04	38.25	1	1	43	43
37.47	37.56	38.12	35.99	38.04	38.25	1	1	43	43
37.47	37.56	38.12	35.99	38.05	38.26	1	1	43	43
37.47	37.56	38.12	35.99	38.05	NA	1	1	43	43
37.47	NA	38.12	35.99	38.04	38.26	1	1	43	43
37.46	37.56	38.12	36.01	38.04	38.26	1	1	43	43
37.46	37.56	38.12	36.01	38.04	38.25	1	1	43	43
37.47	NA	38.12	36.01	38.04	38.25	1	1	43	43
37.46	37.56	38.11	36.01	38.04	38.25	1	1	43	43
37.46	37.56	38.11	36.01	38.04	38.26	1	1	43	38
37.46	37.56	38.11	36.01	38.04	38.26	1	1	43	38
37.46	37.57	38.11	36.01	38.04	38.26	1	1	43	38
37.46	37.57	38.11	36.01	NA	38.26	1	1	43	38
37.46	37.57	38.11	36.01	38.04	38.26	1	1	43	38
37.46	37.56	38.11	36.01	NA	38.27	1	1	43	38
37.46	37.56	38.1	36.01	38.04	38.27	1	1	43	38
37.46	37.57	38.1	NA	38.04	38.27	1	1	43	38
37.47	37.57	38.1	36.02	38.04	38.27	1	1	43	38
37.47	37.57	38.1	36.02	38.05	38.26	1	1	43	38
37.47	37.57	38.1	36.02	38.05	38.26	1	1	43	38
37.47	37.57	38.1	35.84	38.04	38.26	1	1	43	38
37.47	37.57	38.1	34.58	38.05	38.26	1	1	43	38
37.47	37.57	38.1	33.21	38.05	38.26	1	1	43	38
37.47	37.57	38.08	33.74	38.05	38.26	1	1	43	38
37.47	37.57	38.08	NA	38.05	38.26	1	1	43	38
37.47	37.57	38.08	35.39	38.05	38.26	1	1	43	38
37.47	37.56	38.08	35.99	38.05	38.26	1	1	43	38
37.47	37.56	38.08	36.02	38.05	38.26	1	1	43	38
37.47	37.56	38.08	36.01	38.05	38.26	1	1	43	38
37.47	37.56	38.08	36.02	38.05	38.26	1	1	43	38
37.47	37.56	38.08	36.01	38.05	38.27	1	1	43	38
NA	37.56	38.08	36	38.05	38.27	1	1	43	38
37.47	37.56	38.1	36.01	38.05	38.26	1	1	43	38
37.47	37.56	38.1	36.01	38.05	38.26	1	1	43	38
37.47	37.56	38.1	36	38.05	38.26	1	1	43	38
37.47	37.56	38.1	36	38.05	38.27	1	1	43	38
37.47	37.56	38.1	36.01	38.05	38.27	1	1	43	38
37.47	37.56	38.1	36.01	38.05	38.27	1	1	43	38
37.47	37.56	NA	36.01	38.05	38.27	1	1	43	38
37.47	37.56	38.1	36.01	38.05	38.27	1	1	43	38
37.47	37.56	38.1	36.01	38.05	38.27	1	1	43	38
37.47	37.56	38.1	36.01	38.05	NA	1	1	43	38
37.47	37.56	38.1	36.01	38.05	38.26	1	1	43	38
37.47	37.56	38.1	36.01	38.06	NA	1	1	43	38
37.47	37.56	38.1	35.1	38.06	38.26	1	1	43	38
37.47	37.57	38.1	33.13	38.06	38.27	1	1	43	38
37.47	37.57	38.1	32.04	38.06	38.27	1	1	43	38
37.47	37.57	38.1	32.72	38.06	38.27	1	1	43	38
37.47	NA	38.1	34.66	38.06	38.27	1	1	43	38
37.47	37.57	38.1	35.78	38.06	38.27	1	1	43	38
37.47	37.56	38.1	35.95	38.06	38.27	1	1	43	38
37.47	37.56	38.1	36.01	38.06	38.27	1	1	43	38
37.47	37.56	38.1	36.02	38.06	38.28	1	1	43	38
37.47	37.56	38.1	36.01	38.06	38.28	1	1	43	38
37.47	37.56	38.1	36	38.06	38.27	1	1	43	38
37.47	37.56	38.1	36	38.06	38.27	1	1	43	38
37.47	37.56	38.1	36	NA	38.27	1	1	43	38
37.47	37.56	38.1	36	38.06	38.28	1	1	43	38
37.47	37.56	38.1	36	38.06	38.28	1	1	43	38
37.47	37.57	38.1	36	38.06	38.28	1	1	43	38
37.47	37.57	38.1	36	38.06	38.27	1	1	43	38
37.47	37.57	38.1	36	38.06	38.27	1	1	43	38
37.47	37.57	38.1	36	38.06	38.27	1	1	43	38
37.47	37.57	38.1	36	38.06	38.28	1	1	43	38
37.47	37.57	38.1	36	38.06	38.28	1	1	43	38
37.47	37.56	38.1	36	38.06	38.28	1	1	43	38
37.47	37.56	38.1	NA	38.06	38.28	1	1	43	38
37.47	37.56	38.1	36	38.06	38.28	1	1	43	38
NA	37.56	38.1	36	38.06	38.28	1	1	43	38
37.47	37.56	38.1	36	38.06	38.28	1	1	43	38
37.47	37.56	38.1	36	38.06	38.28	1	1	43	38
NA	37.56	38.11	36.01	38.07	38.28	1	1	43	38
37.47	37.56	38.11	36.01	38.07	38.28	1	1	43	38
NA	37.56	38.12	36.01	38.07	38.28	1	1	43	38
37.47	37.57	38.11	36.01	38.07	38.28	1	1	43	38
37.47	37.57	38.12	36.01	38.07	38.28	1	1	43	38
37.47	37.57	38.13	36.01	38.07	38.28	1	1	43	38
37.47	37.58	38.12	36.01	38.07	38.28	1	1	43	38
37.47	37.57	38.13	36.01	38.07	38.28	1	1	43	38
37.47	37.57	38.15	36.01	38.07	38.28	1	1	43	38
37.47	37.57	NA	36.01	38.07	38.28	1	1	43	38
37.47	37.57	38.16	36.01	38.07	38.28	1	1	43	38
37.47	37.57	38.16	36.01	38.07	38.28	1	1	43	38
37.47	37.56	38.15	36.01	38.07	38.28	1	1	43	38
37.47	37.56	38.15	36.01	38.07	38.28	1	1	43	38
37.47	37.56	38.15	36.01	38.07	38.29	1	1	43	38
37.47	37.56	38.15	36.01	38.07	38.29	1	1	43	38
37.47	37.56	38.14	36.02	38.07	NA	1	1	43	38
37.47	37.57	38.13	36.02	38.07	38.29	1	1	43	38
37.47	37.57	38.13	36.02	38.07	38.29	1	1	43	38
37.47	NA	38.12	36.02	38.07	38.28	1	1	43	38
37.47	37.57	38.12	36.02	38.07	38.28	1	1	43	38
37.47	37.57	38.12	36.02	38.07	38.28	1	1	43	38
37.47	37.58	38.12	36.02	38.07	38.28	1	1	43	38
37.47	37.58	38.11	36.02	38.07	38.29	1	1	43	38
37.47	37.58	38.11	36.02	NA	38.28	1	1	43	38
37.47	37.58	38.11	36.02	38.08	38.27	1	1	43	38
37.47	37.59	38.11	36.02	38.08	38.28	1	1	43	38
37.47	37.58	38.11	36.02	38.08	38.28	1	1	43	38
37.47	37.58	38.11	36.02	38.08	38.29	1	1	43	38
37.47	37.58	38.11	36.02	38.08	38.29	1	1	43	38
37.47	37.59	38.11	36.02	38.08	38.29	1	1	43	38
37.47	37.59	38.11	36.02	38.08	38.29	1	1	43	38
37.47	37.59	38.11	36.02	38.08	38.29	1	1	43	38
37.47	37.59	38.11	36.02	38.08	38.29	1	1	43	38
37.47	37.6	38.11	NA	38.08	38.29	1	1	43	38
37.47	37.6	38.11	36.02	38.08	38.29	1	1	43	38
37.47	37.61	38.11	36.02	38.08	38.29	1	1	43	38
37.47	37.61	38.11	36.02	38.08	38.29	1	1	43	38
37.47	37.61	38.11	36.02	38.08	38.29	1	1	43	38
37.47	37.61	38.11	36.02	38.08	38.29	1	1	43	38
37.47	37.61	38.11	36.02	38.08	38.29	1	1	43	38
NA	37.61	38.11	36.02	38.08	38.29	1	1	43	38
37.47	37.62	38.11	36.02	38.08	38.29	1	1	43	38
37.47	37.62	38.11	36.02	38.08	38.29	1	1	43	38
NA	37.62	38.11	36.02	38.08	38.29	1	1	43	38
37.47	37.62	38.11	36.03	38.08	38.29	1	1	43	38
37.47	37.62	38.11	36.03	38.08	38.29	1	1	43	38
37.47	37.62	38.11	36.03	38.08	38.29	1	1	43	38
37.47	37.62	38.11	36.03	38.08	38.29	1	1	43	38
37.47	37.62	NA	36.03	38.08	38.29	1	1	43	38
37.47	37.62	38.11	36.03	38.09	38.3	1	1	43	38
37.47	37.61	38.11	36.03	38.09	38.3	1	1	43	38
37.47	37.61	38.11	36.03	38.08	38.3	1	1	43	38
37.48	37.61	NA	36.03	38.09	38.3	1	1	43	38
37.48	37.61	38.11	36.03	38.09	38.29	1	1	43	38
37.48	37.61	38.11	36.03	38.09	38.29	1	1	43	38
37.48	37.61	38.11	36.03	38.09	NA	1	1	43	38
37.48	37.61	38.11	36.03	38.09	38.29	1	1	43	38
37.48	37.61	38.11	36.03	38.09	38.29	1	1	43	38
37.48	37.61	38.11	36.03	38.09	38.29	1	1	43	38
37.48	37.61	38.11	36.03	38.09	38.29	1	1	43	38
37.48	NA	38.11	36.03	38.09	38.29	1	1	43	38
37.48	37.61	38.11	36.03	38.09	38.29	1	1	43	38
37.48	37.61	38.11	36.03	38.09	38.29	1	1	43	38
37.48	37.61	38.11	36.03	38.09	38.29	1	1	43	38
37.48	37.6	38.1	36.03	38.09	38.29	1	1	43	38
37.48	37.6	38.1	36.03	38.09	38.29	1	1	43	38
37.48	37.59	38.1	36.03	38.09	38.3	1	1	43	38
37.48	37.59	38.1	36.03	NA	38.3	1	1	43	38
37.48	37.59	38.12	36.03	38.09	38.3	1	1	43	38
37.48	37.59	38.12	36.03	NA	38.3	1	1	43	38
37.48	37.59	38.12	36.03	38.09	38.3	1	1	43	38
37.48	37.59	38.12	36.04	38.09	38.3	1	1	43	38
37.48	37.59	38.12	36.04	38.09	38.3	1	1	43	38
37.48	37.59	38.12	36.03	38.09	38.3	1	1	43	38
37.48	37.6	38.12	36.03	38.09	38.3	1	1	43	38
37.48	37.6	38.12	36.03	38.09	38.3	1	1	43	38
37.48	37.6	38.12	36.03	38.1	38.3	1	1	43	38
37.48	37.6	38.12	36.03	38.1	38.29	1	1	43	38
NA	37.6	38.12	NA	38.1	38.29	1	1	43	38
37.48	37.6	38.12	36.03	38.1	38.29	1	1	43	38
37.48	37.6	38.12	36.03	38.1	38.3	1	1	43	38
37.48	37.6	38.12	36.03	38.1	38.3	1	1	43	38
37.48	37.6	38.12	36.03	38.1	38.3	1	1	43	38
37.48	37.6	38.12	36.03	38.1	38.3	1	1	43	38
NA	37.59	38.12	36.03	38.1	38.3	1	1	43	38
37.48	37.59	38.12	36.03	38.1	38.3	1	1	43	38
37.48	37.59	NA	36.03	38.1	38.3	1	1	43	38
37.48	37.59	38.12	36.03	38.1	38.3	1	1	43	38
37.48	37.59	38.12	36.03	38.1	38.3	1	1	43	38
37.48	37.59	38.12	36.03	38.1	38.3	1	1	43	38
37.48	37.59	38.12	36.03	38.1	38.3	1	1	43	38
37.48	37.59	NA	36.03	38.1	38.3	1	1	43	38
37.48	37.59	38.12	36.03	38.1	38.3	1	1	43	38
37.48	37.6	NA	36.03	38.1	38.3	1	1	43	38
37.48	37.6	38.12	36.03	38.1	38.31	1	1	43	38
37.48	37.6	38.12	36.03	38.1	38.31	1	1	43	38
37.48	37.6	38.12	36.03	38.1	38.31	1	1	43	38
37.48	37.6	38.12	36.03	38.11	38.31	1	1	43	38
37.48	37.59	38.12	36.03	38.11	38.3	1	1	43	38
37.48	37.59	38.12	36.03	38.1	38.3	1	1	43	38
37.48	37.59	38.12	36.02	38.1	NA	1	1	43	38
37.48	NA	38.12	36.02	38.1	38.3	1	1	43	38
37.48	37.59	38.12	36.02	38.11	38.31	1	1	43	38
37.48	37.59	38.12	36.03	38.11	38.31	1	1	43	38
37.48	37.59	38.12	36.03	38.11	38.31	1	1	43	38
37.48	37.59	38.12	36.03	38.11	38.3	1	1	43	38
37.48	37.59	38.12	36.01	38.11	38.3	1	1	43	38
37.48	37.59	38.12	36.01	38.11	38.31	1	1	43	38
37.48	37.59	38.12	36	38.11	38.31	1	1	43	38
37.48	37.6	38.13	36	38.11	38.31	1	1	43	38
37.48	37.6	38.13	36.01	38.11	38.31	1	1	43	38
37.48	37.6	38.13	36.01	NA	38.31	1	1	43	38
37.48	37.6	38.13	36.02	38.11	38.31	1	1	43	38
37.48	37.59	38.09	36.02	38.11	38.3	1	1	43	38
37.48	37.59	38.09	36.02	38.11	38.3	1	1	43	38
37.48	37.59	38.09	36.03	38.11	38.3	1	1	43	38
37.48	37.59	38.09	36.03	38.11	38.31	1	1	43	38
37.48	37.59	38.1	36.03	38.11	38.31	1	1	43	38
37.48	37.59	38.09	36.03	38.11	38.31	1	1	43	38
37.49	37.59	38.08	36.03	38.11	38.31	1	1	43	38
NA	37.59	38.08	NA	38.11	38.31	1	1	43	38
37.49	37.59	38.1	36.03	38.11	38.31	1	1	43	38
37.49	37.59	38.1	36.03	38.11	38.31	1	1	43	38
37.49	37.6	38.1	36.04	38.11	38.31	1	1	43	38
37.49	37.6	38.11	36.04	38.11	38.31	1	1	43	38
37.49	37.61	38.11	36.04	38.13	38.31	1	1	43	38
37.49	37.61	38.11	36.04	38.13	38.31	1	1	43	38
37.49	37.6	38.11	36.04	38.11	38.31	1	1	43	38
NA	37.61	38.11	36.04	38.12	38.31	1	1	43	38
37.49	37.61	38.11	36.04	38.12	38.31	1	1	43	38
NA	37.6	38.11	36.04	38.13	38.31	1	1	43	38
37.49	37.6	38.11	36.04	38.13	38.31	1	1	43	38
37.49	37.6	38.11	36.04	38.13	38.31	1	1	43	38
37.49	37.6	NA	36.04	38.13	38.31	1	1	43	38
37.49	37.6	38.11	36.04	38.13	38.31	1	1	43	38
NA	37.6	38.11	36.04	38.13	38.31	1	1	43	38
37.49	37.6	38.11	36.04	38.14	38.31	1	1	43	38
37.49	37.6	38.11	36.04	38.14	38.31	1	1	43	38
37.49	37.6	38.11	36.04	38.14	38.32	1	1	43	38
37.49	37.6	38.11	36.04	38.13	38.32	1	1	43	38
37.49	NA	38.11	36.04	38.13	NA	1	1	43	38
37.49	37.6	38.11	36.04	38.13	38.31	1	1	43	38
37.49	37.6	38.11	36.04	38.13	38.31	1	1	43	38
37.49	37.6	38.11	36.05	38.13	38.31	1	1	43	38
37.49	37.6	38.11	36.05	38.13	38.31	1	1	43	38
37.49	37.6	38.11	36.04	38.13	38.31	1	1	43	38
37.49	37.6	38.11	36.04	38.13	38.32	1	1	43	38
37.49	37.6	38.11	36.04	38.13	38.32	1	1	43	38
37.49	37.6	38.11	36.04	38.13	38.32	1	1	43	38
37.49	37.6	38.13	36.04	38.13	38.32	1	1	43	38
37.49	37.6	38.13	36.04	38.13	38.32	1	1	43	38
37.49	37.61	38.13	36.05	38.13	38.32	1	1	43	38
37.49	37.61	38.13	36.05	NA	38.32	1	1	43	38
37.49	37.61	38.13	36.05	38.14	38.32	1	1	43	38
37.49	37.61	38.13	36.05	38.14	38.32	1	1	43	38
37.49	37.61	38.13	36.05	38.13	38.32	1	1	43	38
37.49	37.61	38.13	36.05	38.13	38.32	1	1	43	38
37.49	37.61	38.13	36.05	38.14	38.32	1	1	43	38
37.49	37.61	38.13	36.05	38.14	38.32	1	1	43	38
37.49	37.61	38.13	36.04	38.14	38.32	1	1	43	38
37.49	37.61	38.13	36.04	38.14	38.32	1	1	43	38
37.49	37.61	38.13	NA	38.14	38.32	1	1	43	38
37.49	37.6	38.13	36.04	38.14	38.32	1	1	43	38
37.49	37.6	38.13	NA	38.14	38.32	1	1	43	38
37.49	37.6	38.13	36.04	38.14	38.32	1	1	43	38
NA	37.6	38.13	36.04	38.14	38.32	1	1	43	38
NA	37.6	38.13	36.03	38.14	38.32	1	1	43	38
NA	37.6	38.13	36.03	38.14	38.32	1	1	43	38
NA	37.6	38.13	36.03	38.14	38.32	1	1	43	38
NA	37.6	NA	36.04	38.14	38.32	1	1	43	38
NA	37.6	38.13	36.04	38.14	38.32	1	1	43	38
NA	37.6	38.14	36.04	38.14	38.32	1	1	43	38
NA	37.6	NA	36.04	38.14	38.32	1	1	43	38
NA	37.6	38.14	36.05	38.14	38.32	1	1	43	38
NA	37.6	38.13	36.05	38.14	38.32	1	1	43	38
NA	37.6	38.13	36.06	38.14	38.32	1	1	43	38
NA	37.58	38.13	36.06	38.14	38.31	1	1	43	38
NA	37.58	38.13	36.07	38.14	38.31	1	1	43	32
NA	37.59	38.13	36.07	38.14	38.33	1	1	43	32
NA	37.59	38.13	36.08	38.15	38.33	1	1	43	32
NA	37.61	38.14	36.08	38.15	38.33	1	1	43	32
NA	37.61	38.14	36.09	38.14	38.33	1	1	43	32
NA	37.61	38.13	36.11	38.14	38.33	1	1	43	32
NA	37.61	38.13	36.11	38.14	NA	1	1	43	32
NA	NA	38.13	36.11	38.15	38.33	1	1	43	32
37.5	37.61	38.14	36.11	38.15	38.34	1	1	43	32
37.5	NA	38.14	36.11	38.15	38.35	1	1	43	32
37.5	37.61	38.14	36.11	38.15	38.35	1	1	43	32
37.49	37.61	38.14	36.11	38.15	38.32	1	1	43	32
37.49	37.61	38.14	36.11	38.15	38.32	1	1	43	32
37.49	37.61	38.14	36.11	NA	38.32	1	1	43	32
37.49	37.61	38.14	36.09	38.15	38.32	1	1	43	32
37.49	37.61	38.14	36.09	38.15	38.32	1	1	43	32
37.49	37.61	38.14	36.09	38.15	38.32	1	1	43	32
37.49	37.61	38.14	36.09	38.15	38.32	1	1	43	32
37.49	37.61	38.14	36.09	38.15	38.32	1	1	43	32
37.49	37.6	38.14	36.09	38.15	38.32	1	1	43	32
37.5	37.6	38.14	36.09	38.15	38.33	1	1	43	32
37.5	37.61	38.14	36.09	38.15	38.33	1	1	43	32
37.5	37.61	38.14	36.09	38.15	38.33	1	1	43	32
37.5	37.61	38.14	36.08	38.15	38.33	1	1	43	32
37.5	37.61	38.13	36.08	38.15	38.33	1	1	43	32
37.5	37.61	NA	36.08	38.15	38.32	1	1	43	32
37.5	37.61	NA	36.08	38.15	38.32	1	1	43	32
37.5	37.61	NA	36.08	38.15	38.32	1	1	43	32
NA	37.61	NA	36.08	38.15	38.32	1	1	43	32
37.5	37.61	NA	NA	38.16	38.34	1	1	43	32
37.5	37.61	38.12	36.08	38.16	38.34	1	1	43	32
37.5	37.61	38.13	36.08	38.15	38.34	1	1	43	32
37.5	37.61	38.07	36.08	38.15	38.34	1	1	43	32
NA	37.61	38.07	36.08	38.15	38.34	1	1	43	32
37.5	37.61	38.08	36.07	38.16	38.34	1	1	43	32
37.5	37.61	38.08	36.07	38.16	38.32	1	1	43	32
37.5	37.61	NA	36.07	38.16	38.32	1	1	43	32
[truncated: 331,494 more rows]
